# Supplementary material for: Zika and dengue but not chikungunya are associated with Guillain-Barré syndrome in Mexico: A case-control study
Source: PLoS Negl Trop Dis. 2020 Dec 17;14(12):e0008032. doi: 10.1371/journal.pntd.0008032 (PMC7775118; doi:10.1371/journal.pntd.0008032)
Supplement: S1 Laboratory and Clinical database — (XLSX) [file pntd.0008032.s002.xlsx]

## Sheet: Data Laboratory Results
CASES_OR_CONTROLS	SEX	AGE	STATE	ZIKV_IGM	ZIKA_PCR_	ZIKV_PCR_OR_IGM	DENV_PCR	DENV_IGM	DENV_PCR_OR_IGM	CHIKV_PCR	CHIKV_IGM	CHIKV_PCR_OR_IGM	FLAVIVIRUS_(ZIkV_AND_DENV)	ARBOVIRUS_(ZIKV_AND/OR_DENV_/OR_CHIKV)	FEVER	COUGH	CORYZA	RHINORRHEA	HEADACHE	MALAISE	SORE_THROAT	NASAL_CONGESTION	CHEST_PAIN	EXPECTORATION	DIARRHOEA	ABDOMINAL_PAIN	PELVIC_PAIN	NAUSEA	VOMITING	CONSTIPATION	ABDOMINAL_DISTENSION	RASH	PRURITUS	ARTHRALGIAS	MYALGIAS	LYMPHADENOPATHY	CONJUNCTIVAL_HYPEREMIA	RETRO_OCULAR_PAIN	ARI	ADD
1	1	50	9	0	1	1	0	0	0	0	0	0	1	1	1	0	0	0	1	1	1	0	0	1	0	1	0	0	0	1	1	1	1	1	1	0	1	1	1	0
0	1	55	9		0	0	0	99	0	0	99	0	0	0	0	0	0	0	0	0	0	0	0	0	0	0	0	0	0	0	0	0	0	0	0	0	0	0	0	0
0	1	46	9	0	0	0	0	0	0	0	0	0	0	0	1	0	0	0	1	0	0	0	0	0	0	0	0	0	0	0	0	1	1	1	1	0	1	1	0	0
1	1	35	9		0	0	0	0	0	0	99	0	0	0	0	0	0	0	0	0	0	0	0	0	1	0	0	0	0	0	0	0	0	0	0	0	0	0	0	1
0	1	31	9		0	0	99	99	99	99	99	99	0	0	0	0	0	0	0	0	0	0	0	0	0	0	0	0	0	0	0	0	0	0	0	1	0	0	0	0
0	1	34	9		0	0	99	99	99	99	99	99	0	0	0	0	0	0	0	0	0	0	0	0	0	0	0	0	0	0	0	0	0	1	1	0	0	0	0	0
1	1	52	9		0	0	0	99	0	0	99	0	0	0	0	0	0	0	1	1	0	0	0	0	0	0	0	0	0	0	0	1	0	1	1	0	1	0	0	0
0	1	53	9		0	0	0	99	0	0	99	0	0	0	0	0	0	0	0	0	0	0	0	0	0	0	0	0	1	0	0	0	0	0	0	0	0	0	0	0
1	0	51	9	1	99	1	99	99	99	99	99	99	1	1	1	0	0	0	1	1	0	0	0	0	0	0	0	0	0	0	0	1	1	1	1	1	1	1	0	0
0	0	67	9		0	0	0	99	0	0	99	0	0	0	0	0	0	0	0	0	0	0	0	0	0	0	0	0	0	0	0	0	0	0	0	0	0	0	0	0
0	0	53	9		0	0	0	99	0	0	99	0	0	0	0	0	0	0	0	0	0	0	0	0	0	0	0	0	0	0	0	0	0	0	0	0	0	0	0	0
1	0	52	9		0	0	0	0	0	0	99	0	0	0	1	0	0	0	1	1	0	0	0	0	0	0	0	0	0	0	0	1	0	1	1	0	1	0	0	0
0	0	55	9		0	0	0	99	0	0	99	0	0	0	0	0	0	0	0	0	0	0	0	0	0	0	0	0	0	0	0	0	0	0	0	0	0	0	0	0
1	1	59	9		0	0	99	99	99	99	99	99	0	0	1	0	0	0	1	0	0	0	0	0	0	0	0	0	0	0	0	1	1	1	1	0	1	1	0	0
0	1	58	9		0	0	0	99	0	0	99	0	0	0	0	0	0	0	0	0	0	0	0	0	0	0	0	0	0	0	0	0	0	0	0	0	0	0	0	0
1	0	57	9		0	0	0	0	0	0	0	0	0	0	0	0	0	0	1	1	0	0	0	0	1	1	0	0	0	0	0	1	1	1	1	0	1	1	0	0
0	0	59	9	0	0	0	0	0	0	0	0	0	0	0	0	0	0	0	0	0	0	0	0	0	0	0	0	0	0	0	0	0	0	0	1	0	0	0	0	0
0	0	60	9		0	0	99	99	99	99	99	99	0	0	0	0	0	0	0	0	0	0	0	0	0	0	0	0	0	0	0	0	0	0	0	0	0	0	0	0
1	1	33	9		0	0	0	0	0	0	99	0	0	0	1	0	0	0	1	0	0	0	0	0	0	0	0	0	0	0	0	1	1	1	1	0	1	0	0	0
0	1	37	9		0	0	0	99	0	0	99	0	0	0	0	0	0	1	0	0	0	1	0	0	0	0	0	0	0	0	0	0	0	0	0	0	0	0	0	0
1	0	29	9		0	0	0	99	0	0	99	0	0	0	1	0	0	0	1	1	0	0	0	0	0	0	0	0	0	0	0	1	1	0	0	0	1	0	0	0
0	0	30	9		0	0	0	99	0	0	99	0	0	0	0	0	0	0	0	1	0	0	1	0	0	1	0	1	0	0	0	1	1	0	0	0	0	0	0	0
0	0	29	9		1	1	0	99	0	0	99	0	1	1	0	1	0	1	1	1	0	1	0	0	0	0	0	0	0	0	0	0	0	0	0	0	0	0	1	0
1	0	52	9		0	0	0	99	0	0	99	0	0	0	0	0	0	0	1	0	0	0	0	0	0	0	0	0	0	0	0	1	1	1	1	0	1	0	0	0
0	0	52	9		0	0	0	99	0	0	99	0	0	0	0	0	0	0	0	0	0	0	0	0	0	0	0	0	0	0	0	0	0	0	0	0	0	0	0	0
0	0	51	9		0	0	0	99	0	0	99	0	0	0	1	0	0	1	1	1	1	0	0	0	0	0	0	0	0	0	0	0	0	0	0	0	0	0	1	0
1	0	33	1	0	0	0	0	0	0	0	0	0	0	0	0	0	0	1	0	0	0	1	0	0	0	0	0	0	0	0	0	0	0	0	0	0	0	0	1	0
0	0	32	1	0	0	0	0	0	0	0	0	0	0	0	0	0	0	0	0	0	0	0	0	0	0	1	0	0	0	0	0	0	0	0	0	0	0	0	1	0
0	0	32	1	0	0	0	0	0	0	0	0	0	0	0	0	0	0	0	1	0	0	0	0	0	0	0	0	0	0	0	1	0	1	1	0	0	0	0	0	0
1	1	53	9	1	99	1	99	99	99	99	99	99	1	1	1	0	0	0	1	1	1	0	0	0	0	0	0	0	0	0	0	0	0	1	1	0	1	0	0	0
0	1	57	9	0	0	0	0	0	0	0	0	0	0	0	0	0	0	0	0	0	0	0	0	0	0	0	0	0	0	0	0	0	0	0	0	0	0	0	0	0
0	1	52	9	0	0	0	0	0	0	0	1	1	0	1	0	0	0	0	0	0	0	0	0	0	0	0	0	0	0	0	0	0	0	0	0	0	0	0	0	0
1	1	34	4	0	0	0	0	0	0	0	0	0	0	0	0	0	0	0	1	1	1	0	0	0	0	0	0	0	0	0	0	0	0	0	0	0	0	0	1	0
0	1	33	4	0	0	0	0	0	0	0	0	0	0	0	0	0	0	0	0	0	0	0	0	0	0	0	0	0	0	0	0	0	0	0	0	0	0	0	0	0
0	1	31	4		0	0	0	99	0	0	99	0	0	0	0	0	0	0	0	0	0	0	0	0	0	0	0	0	0	0	0	0	0	0	0	0	0	0	0	0
1	0	74	9		1	1	0	0	0	0	99	0	1	1	0	0	0	0	0	0	0	0	0	0	0	0	0	0	0	0	0	1	1	0	0	0	0	0	0	0
0	0	73	9	0	0	0	0	0	0	0	0	0	0	0	0	0	0	0	0	0	0	0	0	0	0	0	0	0	0	0	1	0	0	0	0	0	0	0	0	0
0	0	69	9	0	0	0	0	0	0	0	0	0	0	0	0	0	0	0	0	0	0	0	0	0	0	0	0	0	0	0	0	0	0	0	0	0	0	0	0	0
1	1	57	8	0	0	0	99	99	99	99	99	99	0	0	1	1	0	0	1	1	0	0	0	0	0	0	0	0	0	0	0	1	1	1	1	0	0	0	1	0
0	1	50	8	0	0	0	0	0	0	0	0	0	0	0	0	0	0	0	0	0	0	0	0	0	0	0	0	0	0	0	0	0	0	0	0	0	0	0	0	0
1	1	53	2		0	0	0	99	0	0	99	0	0	0	0	0	0	0	1	0	0	0	0	0	0	0	0	1	1	0	0	0	0	1	1	0	0	1	0	0
0	1	54	2	0	0	0	0	0	0	0	0	0	0	0	0	0	0	0	1	0	0	0	0	0	0	0	0	0	0	0	0	0	0	0	0	0	0	0	0	0
0	1	58	2	0	0	0	0	0	0	0	0	0	0	0	1	0	0	0	0	0	0	0	0	1	0	0	0	0	0	0	0	0	0	0	0	0	0	0	1	0
1	0	15	9	0	0	0	0	0	0	0	0	0	0	0	0	0	0	0	1	0	0	0	0	0	1	0	0	0	0	0	0	0	0	0	0	0	1	0	0	0
0	0	19	9		0	0	0	99	0	1	99	1	0	1	0	0	0	0	0	0	0	0	0	0	0	1	0	0	0	0	0	0	0	0	0	0	0	0	0	0
1	1	39	9		0	0	99	99	99	99	99	99	0	0	1	0	0	0	1	0	0	0	0	0	0	0	0	0	0	0	0	0	0	0	0	0	1	0	0	0
0	1	37	9	0	0	0	0	0	0	0	1	1	0	1	0	0	0	0	0	0	0	0	0	0	0	0	0	0	0	0	0	0	0	0	0	0	0	0	0	0
0	1	41	9	0	0	0	0	0	0	0	0	0	0	0	0	0	0	0	0	0	0	0	0	0	0	0	1	0	0	0	0	0	0	0	0	0	0	0	0	0
1	0	75	9	1	0	1	0	0	0	0	0	0	1	1	1	0	0	0	1	0	0	0	0	0	0	0	0	0	0	0	0	0	0	0	0	0	0	0	0	0
0	0	79	9	0	0	0	0	0	0	0	0	0	0	0	0	0	0	0	0	0	0	0	0	0	0	0	0	0	0	0	0	0	0	0	1	0	0	0	0	0
0	0	70	9	0	0	0	0	0	0	0	0	0	0	0	0	0	0	0	0	1	0	0	0	0	0	0	0	0	0	0	0	0	0	1	0	0	0	0	0	0
1	1	19	9	0	0	0	0	0	0	0	0	0	0	0	1	0	0	0	0	0	0	0	0	0	0	0	0	0	0	0	0	0	0	1	0	0	0	0	1	0
0	1	20	9		0	0	0	99	0	0	99	0	0	0	1	0	0	0	0	1	0	0	0	0	0	0	0	0	0	0	0	0	0	0	1	0	0	0	0	0
0	1	23	9		0	0	0	99	0	0	99	0	0	0	0	0	0	0	0	0	0	0	0	0	0	0	0	0	0	0	0	0	0	0	0	0	0	0	0	0
1	1	61	9		0	0	0	0	0	0	0	0	0	0	0	0	0	0	0	0	0	0	0	0	1	0	0	0	1	0	0	0	0	0	0	0	0	0	0	1
0	1	64	9	0	0	0	0	0	0	0	0	0	0	0	0	0	0	0	1	1	0	0	0	0	0	1	0	1	0	0	0	0	0	0	0	0	0	0	0	0
0	1	58	9	0	0	0	0	0	0	0	0	0	0	0	1	0	0	0	0	1	0	0	0	0	0	0	0	0	0	0	0	0	0	0	1	0	0	0	0	0
1	1	55	9	0	0	0	0	0	0	0	0	0	0	0	1	0	0	0	1	1	0	0	0	0	0	0	0	0	0	0	0	1	0	1	1	0	0	0	0	0
0	1	51	9	0	0	0	0	0	0	0	0	0	0	0	1	0	0	0	0	0	0	0	0	0	1	1	1	0	0	0	0	0	0	0	0	0	0	0	0	1
0	1	57	9	0	0	0	0	0	0	0	0	0	0	0	0	0	0	0	0	0	0	0	0	0	0	0	0	0	0	0	0	0	0	0	0	0	0	0	0	0
1	1	51	9		0	0	99	1	1	99	0	0	1	1	1	0	0	0	1	1	1	0	0	0	0	0	0	0	0	0	0	0	0	1	1	0	0	0	0	0
0	1	48	9		0	0	0	99	0	0	99	0	0	0	0	0	0	0	0	0	0	0	0	0	0	0	0	0	0	0	0	0	0	0	0	0	0	0	0	0
0	1	56	9	0	0	0	0	0	0	0	0	0	0	0	0	0	0	0	0	0	0	0	0	0	0	0	0	0	0	0	0	0	0	0	0	0	0	0	0	0
1	1	70	1		0	0	99	99	99	99	99	99	0	0	0	0	0	0	0	0	0	0	0	0	0	0	0	0	0	0	0	0	0	0	0	0	0	0	0	0
0	1	74	1		0	0	0	99	0	0	99	0	0	0	0	1	0	1	0	0	1	1	1	1	0	1	1	0	0	1	1	0	0	0	0	0	0	0	1	0
0	1	73	1	0	0	0	0	0	0	0	0	0	0	0	0	0	0	0	0	0	0	0	0	0	0	1	1	0	0	1	1	0	0	0	0	0	0	0	0	0
1	1	39	7	0	0	0	0	0	0	0	0	0	0	0	1	1	0	1	1	1	0	0	0	1	1	1	0	0	0	0	1	0	0	0	0	0	0	0	1	1
0	1	36	7	0	0	0	0	0	0	0	0	0	0	0	0	1	0	0	0	0	0	0	0	0	0	0	0	0	0	0	0	0	0	0	0	0	0	0	0	0
0	1	35	7	0	0	0	0	0	0	0	0	0	0	0	0	0	0	0	0	0	0	0	0	0	0	0	0	0	0	0	0	0	0	0	0	0	0	0	0	0
1	1	38	1	0	0	0	0	0	0	0	0	0	0	0	1	1	0	1	1	1	1	1	0	1	1	1	0	1	1	0	0	0	0	0	0	0	0	0	1	1
0	1	42	1		0	0	0	0	0	0	0	0	0	0	0	0	0	0	0	0	0	0	0	0	0	0	0	0	0	0	0	0	0	0	0	0	0	0	0	0
0	1	43	1	0	0	0	0	0	0	0	0	0	0	0	0	0	0	0	0	0	0	0	0	0	0	0	0	0	0	0	0	0	0	0	0	0	0	0	0	0
1	0	30	9	0	0	0	0	0	0	0	99	0	0	0	1	0	0	0	1	1	0	0	0	0	0	0	0	0	0	0	0	1	1	1	1	0	0	0	0	0
0	0	28	9		0	0	0	0	0	0	99	0	0	0	0	0	0	0	0	0	0	0	0	0	0	1	0	0	0	0	1	0	0	0	0	0	0	0	0	0
0	0	35	9		0	0	0	0	0	0	99	0	0	0	0	0	0	0	0	0	0	0	0	0	0	1	1	0	0	0	0	0	0	0	0	0	0	0	0	0
1	0	48	9		0	0	0	99	0	0	99	0	0	0	1	0	0	0	0	0	0	0	0	0	0	0	0	0	0	0	0	0	0	0	0	0	0	0	0	0
0	0	44	9	0	0	0	0	0	0	0	99	0	0	0	0	0	0	0	0	0	0	0	0	0	0	0	0	0	0	0	0	0	0	0	0	0	0	0	0	0
0	0	48	9	0	0	0	0	0	0	0	0	0	0	0	1	1	1	1	1	1	1	1	0	0	0	0	0	0	0	0	0	0	0	1	1	0	0	0	1	0
1	0	34	1	0	0	0	0	0	0	0	99	0	0	0	0	0	0	0	0	1	0	0	0	0	0	0	0	0	0	1	0	0	0	0	0	0	0	0	0	0
0	0	38	1	0	0	0	0	0	0	0	0	0	0	0	0	1	0	1	1	0	0	1	0	0	0	0	0	0	0	0	0	0	0	0	0	0	0	0	0	0
1	0	56	9	0	0	0	0	0	0	0	0	0	0	0	1	0	0	0	1	1	0	0	0	0	0	0	0	0	0	0	0	0	0	1	1	0	0	0	0	0
0	0	54	9		0	0	0	0	0	0	99	0	0	0	0	0	0	0	0	0	0	0	0	0	0	0	0	0	0	0	0	0	0	0	0	0	0	0	0	0
1	1	15	9	0	0	0	0	0	0	0	0	0	0	0	1	0	0	0	1	1	0	0	0	0	0	0	0	0	0	0	0	1	0	1	1	0	0	0	0	0
0	1	15	9		0	0	0	0	0	0	99	0	0	0	1	1	0	0	1	0	0	0	0	0	0	0	0	0	0	0	0	0	0	0	0	0	0	0	0	0
0	1	12	9		0	0	0	0	0	0	99	0	0	0	0	0	0	0	0	0	0	0	0	0	0	0	0	0	0	0	0	0	0	0	0	0	0	0	0	0
1	1	62	9	0	0	0	0	0	0	0	0	0	0	0	0	0	0	0	1	1	0	0	0	0	0	0	0	0	0	0	0	0	0	1	1	0	0	0	0	0
0	1	57	9	0	0	0	0	0	0	0	0	0	0	0	0	0	0	0	0	0	0	0	0	0	0	0	0	0	0	0	0	0	0	0	0	0	0	0	0	0
0	1	57	9	0	0	0	0	0	0	0	1	1	0	1	0	0	0	0	0	0	0	0	0	0	0	0	0	0	0	0	0	0	0	0	0	0	0	0	0	0
1	0	54	1		0	0	0	0	0	0	99	0	0	0	0	1	0	1	0	0	0	1	0	1	0	0	0	0	0	0	0	0	1	0	0	0	0	0	0	0
0	0	49	1	0	0	0	0	0	0	0	0	0	0	0	1	0	0	0	1	0	1	0	0	0	1	0	0	1	1	0	1	0	0	0	0	0	0	0	0	0
0	0	54	1	0	0	0	0	0	0	0	0	0	0	0	1	0	0	0	0	0	0	0	0	0	1	0	0	0	1	0	1	0	0	0	0	0	0	0	0	0
1	1	4	1	0	0	0	0	0	0	0	0	0	0	0	1	0	0	0	0	1	0	0	0	0	1	1	0	1	0	0	0	0	0	0	0	0	0	0	0	1
0	1	8	1		0	0	0	0	0	0	99	0	0	0	0	0	0	0	0	0	0	0	0	0	0	0	0	0	0	0	0	0	0	0	0	0	0	0	0	0
0	1	8	1		0	0	99	99	99	99	99	99	0	0	0	0	0	0	0	0	0	0	0	0	0	0	0	0	0	0	0	0	0	0	0	0	0	0	0	0
1	0	28	9	0	0	0	99	0	0	99	0	0	0	0	1	1	0	1	1	0	1	1	0	0	0	0	0	0	0	0	0	0	0	0	0	0	0	0	0	0
0	0	23	9	0	0	0	0	0	0	0	0	0	0	0	0	0	0	0	0	0	0	0	0	0	0	0	0	0	0	0	0	0	0	0	0	0	0	0	0	0
0	0	27	9	0	0	0	0	0	0	0	0	0	0	0	0	0	0	0	0	0	0	0	0	0	0	0	0	0	0	0	0	0	0	0	0	0	0	0	0	0
1	1	33	9	0	0	0	0	1	1	0	0	0	1	1	1	0	0	0	1	0	0	0	0	0	0	0	0	0	0	0	0	1	0	1	1	0	0	0	0	0
0	1	32	9		0	0	0	99	0	0	99	0	0	0	0	0	0	0	0	0	0	0	0	0	0	0	0	0	0	0	0	0	0	0	0	0	0	0	0	0
0	1	33	9	0	0	0	0	0	0	0	0	0	0	0	0	0	0	0	0	0	0	0	0	0	0	0	0	0	0	0	0	0	0	0	0	0	0	0	0	0
1	1	36	9	0	0	0	0	0	0	0	0	0	0	0	1	0	0	0	1	1	0	0	0	0	0	0	0	1	0	0	0	0	0	1	1	0	0	1	0	0
0	1	33	9	0	0	0	0	0	0	0	0	0	0	0	0	0	0	0	0	0	0	0	0	0	0	1	0	0	0	0	0	0	0	0	0	0	0	0	0	0
0	1	39	9	0	0	0	0	0	0	0	1	1	0	1	0	0	0	0	0	0	0	0	0	0	0	0	0	0	0	0	0	0	0	0	0	0	0	0	0	0
1	1	23	9		0	0	0	0	0	0	99	0	0	0	0	0	0	0	1	1	0	0	0	0	0	0	0	0	0	0	0	1	0	1	1	0	0	0	0	0
0	1	27	9	0	0	0	0	0	0	0	0	0	0	0	0	0	0	0	0	0	0	0	0	0	0	0	0	0	0	0	0	0	0	0	0	0	0	0	0	0
0	1	20	9	0	0	0	0	0	0	0	0	0	0	0	0	0	0	0	0	0	0	0	0	0	0	0	0	0	0	0	0	0	0	0	0	0	0	0	0	0
1	1	3	1	0	0	0	0	0	0	0	99	0	0	0	0	0	0	0	0	0	0	0	0	0	0	0	0	0	0	0	0	0	0	0	0	0	0	0	0	0
0	1	1	1	0	0	0	0	0	0	0	0	0	0	0	0	1	0	1	0	1	0	0	0	0	0	0	0	0	0	0	0	0	0	0	0	0	0	0	0	0
0	1	6	1	0	0	0	0	0	0	0	0	0	0	0	0	0	0	0	0	0	0	0	0	0	0	1	0	0	0	0	0	0	0	0	0	0	0	0	0	0
1	1	54	9		0	0	0	1	1	0	99	0	1	1	0	0	0	0	0	0	0	0	0	0	0	1	0	0	0	0	0	0	0	0	0	0	0	0	0	0
0	1	54	9	0	0	0	0	0	0	0	0	0	0	0	0	0	0	0	0	0	0	0	0	0	0	0	0	0	0	0	0	0	0	0	0	0	0	0	0	0
0	1	51	9	0	0	0	0	0	0	0	99	0	0	0	0	0	0	0	0	0	0	0	0	0	0	0	0	0	0	0	0	0	0	0	0	0	0	0	0	0
1	0	25	1	0	0	0	0	0	0	0	0	0	0	0	0	0	0	0	0	0	0	0	0	0	1	0	0	0	0	0	0	0	0	0	0	0	0	0	0	0
0	0	25	1	0	0	0	0	0	0	0	99	0	0	0	0	0	0	0	1	1	0	0	0	0	1	1	0	1	0	0	1	0	0	0	0	0	0	0	0	0
0	0	26	1		0	0	0	99	0	0	99	0	0	0	1	0	1	1	0	1	1	0	1	0	1	1	0	0	1	1	1	0	0	1	1	0	0	0	0	0
1	1	28	9	0	0	0	0	0	0	0	99	0	0	0	1	0	0	0	0	1	0	0	0	0	1	1	0	0	0	0	0	1	0	1	1	0	0	0	0	0
0	1	24	9		0	0	0	99	0	0	99	0	0	0	0	0	0	0	0	0	0	0	0	0	0	0	0	0	0	0	0	0	0	0	0	0	0	0	0	0
0	1	30	9	0	0	0	0	0	0	0	0	0	0	0	0	0	0	0	0	0	0	0	0	0	0	0	0	0	0	0	0	0	0	0	0	0	0	0	0	0
1	1	40	9		0	0	0	99	0	0	99	0	0	0	1	0	0	0	1	1	0	0	0	0	0	0	0	0	0	0	0	1	0	1	1	0	0	0	0	0
0	1	35	9		0	0	0	99	0	0	99	0	0	0	0	1	0	0	0	0	0	0	0	0	0	0	0	0	0	0	0	0	0	0	0	0	0	0	0	0
0	1	37	9		0	0	0	99	0	0	99	0	0	0	0	0	0	0	0	0	0	0	0	0	0	0	0	0	0	0	0	0	0	0	0	0	0	0	0	0
1	1	24	1	0	0	0	0	0	0	0	0	0	0	0	1	0	0	0	1	1	0	0	0	0	1	1	0	1	1	0	0	0	0	1	1	0	0	0	0	0
0	1	29	1	0	0	0	0	0	0	0	0	0	0	0	0	0	0	0	0	0	0	0	0	0	0	0	0	0	0	0	0	0	0	0	0	0	0	0	0	0
0	1	29	1	0	0	0	0	0	0	0	0	0	0	0	0	0	0	0	0	0	0	0	0	0	0	0	0	0	0	0	0	0	0	0	0	0	0	0	0	0
1	0	60	9		0	0	0	99	0	0	99	0	0	0	1	0	0	0	1	1	0	0	0	0	0	0	0	0	0	0	0	1	0	1	1	0	1	1	0	0
0	0	65	9	0	0	0	0	0	0	0	0	0	0	0	0	0	0	0	0	0	0	0	0	0	0	0	0	0	0	0	0	0	0	0	0	0	0	0	0	0
0	0	57	9		0	0	99	99	99	99	99	99	0	0	0	0	0	0	0	0	0	0	0	0	0	0	0	0	0	0	0	0	0	0	0	0	0	0	0	0
1	1	81	9	0	0	0	0	0	0	0	0	0	0	0	1	0	0	0	1	0	0	0	0	0	0	1	0	1	0	0	0	1	0	1	1	0	0	0	0	1
0	1	84	9	0	0	0	0	0	0	0	0	0	0	0	0	0	0	0	0	0	0	0	0	0	0	0	0	0	0	0	0	0	0	0	0	0	0	0	0	0
0	1	84	9		0	0	0	99	0	0	99	0	0	0	0	0	0	0	0	0	0	0	0	0	0	0	0	0	0	0	0	0	0	0	0	0	0	0	0	0
1	1	27	5	0	0	0	0	0	0	0	0	0	0	0	0	0	0	0	0	1	0	0	0	0	1	1	0	0	0	0	0	0	0	0	1	0	0	0	0	0
0	1	31	5		0	0	0	99	0	0	99	0	0	0	0	0	0	0	1	0	0	1	1	1	0	0	0	0	0	0	0	0	0	0	0	0	0	0	0	0
0	1	25	5	0	0	0	0	0	0	0	0	0	0	0	0	0	0	0	1	0	0	0	0	0	1	0	0	0	0	0	0	0	0	0	0	0	0	0	0	0
1	1	50	1		0	0	0	1	1	0	0	0	1	1	1	0	0	0	1	1	0	0	0	0	1	1	0	1	1	0	0	0	0	0	1	0	0	0	0	0
0	1	46	1		0	0	0	99	0	0	99	0	0	0	1	1	0	0	0	0	0	0	0	0	0	0	0	0	0	0	0	0	0	0	0	0	0	0	0	0
0	1	47	1		0	0	0	99	0	0	99	0	0	0	0	0	0	0	0	1	0	0	0	0	1	0	0	0	0	0	0	0	0	1	0	0	0	0	0	0
1	0	62	9	0	0	0	0	0	0	0	0	0	0	0	0	0	0	0	0	1	0	0	0	0	0	1	0	1	1	1	0	0	0	1	1	0	0	0	0	0
0	0	58	9		0	0	0	99	0	0	99	0	0	0	0	0	0	0	0	0	0	0	0	0	0	0	0	0	0	0	0	0	0	0	0	0	0	0	0	0
0	0	65	9	0	0	0	0	0	0	0	1	1	0	1	0	0	0	0	0	0	0	0	0	0	0	0	0	0	0	0	0	0	0	1	0	0	0	0	0	0
1	0	52	9	0	0	0	0	0	0	0	0	0	0	0	1	0	0	0	0	1	0	0	0	0	1	0	0	0	0	0	0	0	0	0	1	0	0	0	0	1
0	0	49	9		0	0	0	99	0	0	99	0	0	0	0	0	0	0	0	0	0	0	0	0	0	0	0	0	0	0	0	0	0	0	0	0	0	0	0	0
0	0	47	9		0	0	99	99	99	99	99	99	0	0	0	0	0	0	0	0	0	0	0	0	0	0	0	0	0	0	0	0	0	0	0	0	0	0	0	0
1	1	6	9	0	0	0	0	0	0	0	0	0	0	0	0	0	0	0	1	0	0	0	0	0	0	0	0	0	0	0	0	0	0	0	1	0	0	0	0	0
0	1	11	9		0	0	99	99	99	99	99	99	0	0	0	0	0	0	0	0	0	0	0	0	0	0	0	0	0	0	0	0	0	0	0	0	0	0	0	0
0	1	6	9		0	0	99	99	99	99	99	99	0	0	0	0	0	0	0	0	0	0	0	0	0	0	0	0	0	0	0	0	0	0	0	0	0	0	0	0
1	1	34	9	0	0	0	0	0	0	0	0	0	0	0	0	0	0	0	0	0	0	0	0	0	0	0	0	0	0	0	0	0	0	0	1	0	0	0	0	0
0	1	33	9	0	0	0	0	0	0	0	0	0	0	0	0	0	0	0	0	0	0	0	0	0	0	0	0	0	0	0	0	0	0	0	0	0	0	0	0	0
0	1	36	9	0	0	0	0	0	0	0	0	0	0	0	0	0	0	0	0	0	0	0	0	0	0	0	0	0	0	0	0	0	0	0	0	0	0	0	0	0
1	1	55	9	0	0	0	0	0	0	0	0	0	0	0	0	1	0	0	1	0	1	1	0	1	1	0	1	0	0	0	0	0	0	1	0	0	0	0	0	0
0	1	54	9	0	0	0	0	0	0	0	0	0	0	0	0	0	0	0	0	0	0	0	0	0	0	0	0	0	0	0	0	0	0	0	0	0	0	0	0	0
0	1	53	9	0	0	0	0	0	0	0	0	0	0	0	0	0	0	0	0	0	0	0	0	0	0	0	0	0	0	0	0	0	0	0	0	0	0	0	0	0
1	0	16	9	0	0	0	0	0	0	0	0	0	0	0	0	0	0	0	0	0	1	0	0	0	0	0	0	0	0	0	0	0	0	0	0	0	0	0	0	0
0	0	21	9	0	0	0	0	0	0	0	0	0	0	0	0	0	0	0	0	0	0	0	0	0	0	0	0	0	0	0	0	0	0	0	0	0	0	0	0	0
0	0	21	9	0	0	0	0	0	0	0	0	0	0	0	0	0	0	0	0	0	0	0	0	0	0	0	0	0	0	0	0	0	0	0	0	0	0	0	0	0
1	0	3	9	0	0	0	0	0	0	0	0	0	0	0	1	0	0	1	0	0	1	0	0	0	0	0	0	0	0	0	0	0	0	0	0	0	0	0	0	0
0	0	5	9		0	0	99	99	99	99	99	99	0	0	0	0	0	0	0	0	0	0	0	0	0	0	0	0	0	0	0	0	0	0	0	0	0	0	0	0
0	0	2	9		0	0	99	99	99	99	99	99	0	0	0	0	0	0	0	0	0	0	0	0	0	0	0	0	0	0	0	0	0	0	0	0	0	0	0	0
1	1	41	9	0	0	0	0	0	0	0	0	0	0	0	0	0	0	0	0	0	0	0	0	0	0	1	0	1	0	0	0	0	0	0	0	0	0	0	0	0
0	1	41	9	0	0	0	0	0	0	0	0	0	0	0	0	0	0	0	0	0	0	0	0	0	0	1	0	1	0	0	0	0	0	0	0	0	0	0	0	0
0	1	40	9		0	0	0	0	0	0	0	0	0	0	0	0	0	0	0	0	0	0	0	0	0	0	0	0	0	0	0	0	0	0	0	0	0	0	0	0
1	0	32	9	0	0	0	0	99	0	0	0	0	0	0	0	0	0	0	1	1	0	0	0	0	0	0	0	0	0	0	0	0	0	1	1	0	0	0	0	0
0	0	29	9	0	0	0	0	0	0	0	0	0	0	0	0	0	0	0	0	0	0	0	0	0	0	0	0	0	0	0	0	0	0	0	0	0	0	0	0	0
0	0	29	9	0	0	0	0	0	0	0	0	0	0	0	0	0	0	0	0	0	0	0	0	0	0	0	0	0	0	0	0	0	0	0	0	0	0	0	0	0
1	0	14	6		0	0	0	99	0	0	99	0	0	0	0	0	0	0	1	1	0	0	0	0	1	0	0	0	0	0	0	0	0	1	1	0	0	0	0	0
0	0	19	6		0	0	0	99	0	0	99	0	0	0	0	0	0	0	0	0	0	0	0	0	0	0	0	0	0	0	0	0	0	0	0	0	0	0	0	0
0	0	17	6		0	0	0	99	0	0	99	0	0	0	0	0	0	0	0	0	0	0	0	0	0	0	0	0	0	0	0	0	0	0	0	0	0	0	0	0
1	0	19	6		0	0	0	99	0	0	99	0	0	0	0	1	0	0	0	1	0	1	0	0	1	0	0	0	0	0	0	0	0	1	1	0	0	0	1	1
0	0	24	6		0	0	0	99	0	0	99	0	0	0	0	0	0	0	0	0	0	0	0	0	0	0	0	0	0	0	0	0	0	0	0	0	0	0	0	0
0	0	25	6		0	0	0	99	0	0	99	0	0	0	0	0	0	0	0	0	0	0	0	0	0	1	0	0	1	0	0	0	0	0	0	0	0	0	0	0
1	1	22	6	0	0	0	0	0	0	0	99	0	0	0	0	1	0	0	0	0	0	0	0	0	1	0	1	0	0	0	0	0	0	1	1	0	0	0	0	0
0	1	26	6		0	0	0	99	0	0	99	0	0	0	0	0	0	0	0	0	0	0	0	0	0	0	0	0	0	0	0	0	0	0	0	0	0	0	0	0
0	1	26	6		0	0	0	99	0	0	99	0	0	0	0	0	0	0	0	0	0	0	0	0	0	0	0	0	0	0	0	0	0	0	0	0	0	0	0	0
1	1	58	6	0	1	1	0	99	0	0	99	0	1	1	1	0	0	0	0	1	0	0	0	0	1	0	0	0	0	0	0	0	0	0	0	0	0	0	0	0
0	1	51	6		0	0	0	99	0	0	99	0	0	0	0	0	0	0	0	0	0	0	0	0	0	0	0	0	0	0	0	0	0	0	0	0	0	0	0	0
0	1	55	6		0	0	0	99	0	0	99	0	0	0	0	0	0	0	0	0	0	0	0	0	0	0	0	0	1	0	0	0	0	0	0	0	0	0	0	0
1	0	27	6		0	0	0	99	0	0	99	0	0	0	0	0	0	0	0	1	0	0	0	0	1	1	0	0	0	0	0	0	0	0	0	0	0	0	0	0
0	0	27	6		0	0	0	99	0	0	99	0	0	0	0	0	0	0	0	0	0	0	0	0	0	0	0	0	0	0	0	0	0	0	0	0	0	0	0	0
0	0	30	6		0	0	0	99	0	0	99	0	0	0	0	0	0	0	0	0	0	0	0	0	0	0	0	0	0	0	0	0	0	0	0	0	0	0	0	0
1	1	5	6		0	0	0	99	0	0	99	0	0	0	0	0	0	0	0	0	0	0	0	0	0	1	0	0	0	0	0	0	0	0	0	0	0	0	1	0
0	1	2	6		0	0	0	99	0	0	99	0	0	0	0	0	0	0	0	0	0	0	0	0	0	0	0	0	0	0	0	0	0	0	0	0	0	0	0	0
0	1	6	6		0	0	0	99	0	0	99	0	0	0	0	0	0	0	0	0	0	0	0	0	0	0	0	0	0	0	0	0	0	0	0	0	0	0	0	0
1	1	62	6	0	0	0	0	0	0	0	0	0	0	0	1	0	0	0	0	0	0	0	0	0	0	0	0	0	0	0	0	0	0	0	0	0	0	0	1	0
0	1	55	6		0	0	0	99	0	0	99	0	0	0	0	0	0	0	0	0	0	0	0	0	0	0	0	0	0	0	0	0	0	0	0	0	0	0	0	0
0	1	58	6		0	0	0	99	0	0	99	0	0	0	0	0	0	0	0	0	0	0	0	0	0	0	0	0	0	0	0	0	0	0	0	0	0	0	0	0
1	1	50	6		0	0	0	99	0	0	99	0	0	0	1	0	0	0	1	0	0	0	0	0	0	0	0	0	0	0	0	0	0	0	0	0	0	1	0	0
0	1	50	6		0	0	0	99	0	0	99	0	0	0	0	0	0	0	0	0	0	0	0	0	0	0	0	0	0	0	0	0	0	0	0	0	0	0	0	0
0	1	49	6		0	0	0	99	0	0	99	0	0	0	0	0	0	0	0	0	0	0	0	0	0	0	0	0	0	0	0	0	0	0	0	0	0	0	0	0
1	1	40	6	0	0	0	0	99	0	0	99	0	0	0	1	0	0	0	1	1	0	0	0	0	1	0	0	0	0	0	0	0	0	1	1	0	0	0	0	0
0	1	47	6		0	0	0	99	0	0	99	0	0	0	0	0	0	0	0	0	0	0	0	0	0	0	0	0	0	0	0	0	0	0	0	0	0	0	0	0
0	1	50	6		0	0	0	99	0	0	99	0	0	0	0	0	0	0	0	0	0	0	0	0	0	0	0	0	0	0	0	0	0	0	0	0	0	0	0	0
1	1	32	6	0	0	0	0	0	0	0	0	0	0	0	1	0	0	0	0	0	0	0	0	0	1	1	0	0	1	0	0	0	0	0	0	0	0	0	0	1
0	1	25	6		0	0	0	99	0	0	99	0	0	0	1	0	0	0	1	0	0	0	0	0	0	0	0	1	1	0	0	0	0	0	0	0	0	0	0	0
0	1	31	6		0	0	0	99	0	0	99	0	0	0	1	0	0	0	0	0	0	1	0	0	0	0	0	0	0	0	0	0	0	0	1	0	0	0	0	0
1	0	42	6		0	0	0	99	0	0	99	0	0	0	1	0	0	0	1	1	0	0	0	0	1	1	0	0	1	0	0	0	0	1	1	0	1	1	0	0
0	0	52	6		0	0	0	99	0	0	99	0	0	0	0	0	0	0	0	0	0	0	0	0	0	0	0	0	0	0	0	0	0	0	0	0	0	0	0	0
0	0	49	6		0	0	0	99	0	0	99	0	0	0	0	0	0	0	0	0	0	0	0	0	0	0	0	0	0	0	0	0	0	0	0	0	0	0	0	0
1	1	18	6		0	0	0	99	0	0	99	0	0	0	1	1	0	0	1	1	0	0	0	0	1	0	0	1	1	0	0	0	0	0	0	0	1	0	0	0
0	1	26	6		0	0	0	99	0	0	99	0	0	0	0	0	0	0	0	0	0	0	0	0	0	0	0	0	0	0	0	0	0	0	0	0	0	0	0	0
0	1	15	6		0	0	0	99	0	0	99	0	0	0	0	0	0	0	1	0	0	0	0	0	0	0	0	0	0	0	0	0	0	0	0	0	0	0	0	0
1	1	57	6	1	0	1	0	99	0	0	99	0	1	1	0	0	0	0	0	0	0	0	0	0	0	0	0	0	0	0	0	0	0	0	0	0	0	0	0	0
0	1	51	6		0	0	0	99	0	0	99	0	0	0	0	0	0	0	0	0	0	0	0	0	0	0	0	0	0	0	0	0	0	0	0	0	0	0	0	0
0	1	49	6		0	0	0	99	0	0	99	0	0	0	1	0	0	0	1	0	0	0	0	0	0	1	0	1	1	1	1	0	0	1	1	1	0	1	0	0
1	0	7	6		0	0	0	99	0	0	99	0	0	0	1	0	0	0	0	0	0	0	0	0	0	0	0	0	0	0	0	0	0	0	0	0	0	0	0	0
0	0	12	6		0	0	0	99	0	0	99	0	0	0	0	0	0	0	1	0	0	0	0	0	1	0	0	1	0	0	1	0	0	0	0	0	0	0	0	0
1	0	25	6		0	0	0	99	0	0	99	0	0	0	0	0	0	0	1	1	1	1	1	0	0	0	0	1	1	0	1	0	0	1	1	0	1	1	0	1
0	0	21	6		0	0	0	99	0	0	99	0	0	0	0	0	0	0	0	1	0	0	0	0	1	0	0	0	0	0	0	0	0	1	0	0	0	0	0	0
0	0	24	6		0	0	0	99	0	0	99	0	0	0	0	0	0	0	0	0	0	0	0	0	0	0	0	0	0	0	0	0	0	0	0	0	0	0	0	0
1	1	37	6	0	1	1	0	0	0	0	0	0	1	1	0	1	0	0	0	0	1	0	0	0	1	0	0	0	0	0	0	0	0	0	1	0	0	1	0	0
0	1	27	6		0	0	0	99	0	0	99	0	0	0	0	0	0	0	0	0	0	0	0	0	0	0	0	0	0	0	0	0	0	0	0	0	0	0	0	0
0	1	40	6		0	0	0	99	0	0	99	0	0	0	1	1	0	0	0	1	1	0	0	0	1	0	0	0	0	0	1	0	0	1	0	0	0	0	0	1
1	0	46	6	0	0	0	0	0	0	0	1	1	0	1	0	0	0	0	0	0	0	0	0	0	1	0	0	0	0	0	0	0	0	0	0	0	0	0	0	1
0	0	40	6	0	0	0	0	0	0	0	0	0	0	0	0	0	0	0	0	0	0	0	0	0	0	0	0	0	0	0	0	0	0	0	0	0	0	0	0	0
0	0	44	6		0	0	0	99	0	0	99	0	0	0	0	0	0	0	0	0	0	0	0	0	0	0	0	0	0	0	0	0	0	0	0	0	0	0	0	0
1	1	54	6	0	0	0	0	0	0	0	0	0	0	0	0	1	1	1	0	1	1	1	1	0	1	0	0	1	0	0	0	1	0	1	0	0	1	0	1	0
0	1	52	6	0	0	0	0	0	0	0	0	0	0	0	0	0	0	0	0	0	0	0	0	0	0	0	0	0	0	0	0	0	0	0	0	0	0	0	0	0
0	1	60	6	0	0	0	0	0	0	0	0	0	0	0	0	0	0	0	0	0	0	0	0	0	0	0	0	0	0	0	0	0	0	0	0	0	0	0	0	0
1	1	66	6	0	0	0	0	0	0	0	0	0	0	0	0	1	0	1	0	1	0	1	0	0	0	0	0	0	0	0	0	0	0	1	0	0	0	0	0	0
0	1	60	6	0	0	0	0	0	0	0	0	0	0	0	0	0	0	0	0	0	0	0	0	0	0	0	0	0	0	0	0	0	0	0	0	0	0	0	0	0
0	1	62	6	0	0	0	0	0	0	0	99	0	0	0	0	0	0	0	0	0	0	0	0	0	0	0	0	0	0	0	0	0	0	0	0	0	0	0	0	0
1	1	53	6	0	0	0	0	0	0	0	0	0	0	0	0	0	0	0	0	0	0	0	0	0	1	0	0	0	0	0	0	0	0	0	0	0	0	0	0	0
0	1	56	6	0	0	0	0	0	0	0	0	0	0	0	0	0	0	0	0	0	0	0	0	0	0	0	0	0	0	0	0	0	0	0	0	0	0	0	0	0
0	1	58	6	0	0	0	0	0	0	0	0	0	0	0	1	0	0	0	1	0	0	1	0	0	0	0	0	0	0	0	0	0	0	0	0	0	0	0	1	0
1	1	45	6	0	0	0	0	0	0	0	0	0	0	0	0	0	0	0	0	0	0	0	0	0	0	0	0	0	0	0	0	0	0	0	0	0	0	0	0	0
0	1	42	6	0	0	0	0	0	0	0	0	0	0	0	0	0	0	0	0	0	0	0	0	0	0	0	0	0	0	0	0	0	0	0	0	0	0	0	0	0
0	1	49	6	0	0	0	0	0	0	0	0	0	0	0	0	0	0	1	1	0	0	0	0	0	0	0	0	0	0	0	0	0	0	0	0	0	0	0	0	0
1	0	41	6		0	0	0	99	0	0	99	0	0	0	0	0	0	0	0	0	0	0	0	0	0	0	0	0	0	0	0	0	0	0	0	0	0	0	0	0
0	0	46	6	0	0	0	0	0	0	0	0	0	0	0	0	0	0	0	0	0	0	0	0	0	0	0	0	0	0	0	0	0	0	0	0	0	0	0	0	0
0	0	46	6	0	0	0	0	0	0	0	0	0	0	0	0	0	0	0	0	0	0	0	0	0	0	0	0	0	0	0	0	0	0	0	0	0	0	0	0	0
1	1	48	6	0	0	0	0	0	0	0	0	0	0	0	0	0	0	0	1	1	1	0	0	0	0	0	0	0	0	0	0	0	0	0	0	0	0	0	0	0
0	1	45	6	0	0	0	0	0	0	0	0	0	0	0	0	0	0	0	0	0	0	0	0	0	0	0	0	0	0	0	0	0	0	0	0	0	0	0	0	0
0	1	47	6	0	0	0	0	0	0	0	0	0	0	0	0	0	0	0	0	0	0	0	0	0	0	0	0	0	0	0	0	0	0	0	0	0	0	0	0	0
1	1	28	6		0	0	0	99	0	0	99	0	0	0	0	0	0	0	0	0	1	0	0	0	1	1	0	0	0	0	0	0	0	0	0	0	0	0	0	0
0	1	38	6	0	0	0	0	0	0	0	0	0	0	0	0	0	0	0	0	0	0	0	0	0	0	0	0	0	0	0	0	0	0	0	0	0	0	0	0	0
0	1	26	6	0	0	0	0	0	0	0	0	0	0	0	0	0	0	0	0	0	0	0	0	0	0	0	0	0	0	0	0	0	0	0	0	0	0	0	0	0
1	1	29	6	0	0	0	0	0	0	0	0	0	0	0	1	1	0	0	1	0	0	0	0	0	0	0	0	0	0	0	0	0	0	0	0	0	0	0	1	0
0	1	32	6	0	0	0	0	0	0	0	0	0	0	0	0	0	0	0	0	0	0	0	0	0	0	0	0	0	0	0	0	0	0	0	0	0	0	0	0	0
0	1	34	6	0	0	0	0	1	1	0	0	0	1	1	0	0	0	0	0	0	0	0	0	0	0	0	0	0	0	0	0	0	0	0	0	0	0	0	0	0
1	0	34	6	0	0	0	0	0	0	0	0	0	0	0	0	1	0	1	1	1	0	0	0	0	0	0	0	0	0	0	0	0	0	0	0	0	0	0	0	0
0	0	32	6	0	0	0	0	0	0	0	0	0	0	0	0	0	0	0	0	0	0	0	0	0	0	0	0	0	0	0	0	0	0	0	0	0	0	0	0	0
0	0	39	6	0	0	0	0	0	0	0	0	0	0	0	0	0	0	0	0	0	0	0	0	0	0	0	0	0	0	0	0	0	0	0	0	0	0	0	0	0
1	1	5	3	0	0	0	0	0	0	0	0	0	0	0	0	0	0	0	0	0	0	0	0	0	0	0	0	0	0	0	0	0	0	0	0	0	0	0	0	0
0	1	32	3		0	0	99	99	99	99	99	99	0	0	0	0	0	0	0	0	0	0	0	0	0	0	0	1	0	0	0	0	0	0	0	0	0	0	0	0
0	1	25	3		0	0	99	99	99	99	99	99	0	0	0	0	0	0	0	0	0	0	0	1	0	0	0	0	0	0	0	0	0	0	0	0	0	0	0	0
1	0	56	6	0	0	0	0	0	0	0	0	0	0	0	0	0	0	0	0	0	0	0	0	0	0	0	0	0	0	0	0	1	1	1	1	0	0	0	0	0
0	0	54	6		0	0	0	99	0	0	99	0	0	0	0	0	0	0	0	0	0	0	0	0	0	0	0	0	0	0	0	0	0	0	0	0	0	0	0	0
0	0	54	6		0	0	0	99	0	0	99	0	0	0	0	0	0	0	0	0	0	0	0	0	0	0	0	0	0	0	0	0	0	0	0	0	0	0	0	0
1	1	62	6		0	0	99	99	99	99	99	99	0	0	0	0	0	0	0	0	0	0	0	0	1	1	0	0	0	0	0	0	0	0	0	0	0	0	0	0
0	1	65	6	0	0	0	0	1	1	0	0	0	1	1	0	0	0	0	1	1	0	0	0	0	0	0	0	0	0	0	0	0	0	0	1	0	0	0	0	0
0	1	52	6	0	0	0	0	0	0	0	0	0	0	0	0	0	0	0	0	0	0	0	0	0	0	0	0	0	0	0	0	0	0	0	0	0	0	0	0	0
1	0	10	6	0	0	0	0	0	0	0	0	0	0	0	0	0	0	0	0	0	0	0	0	0	0	0	0	0	0	0	0	0	0	0	0	0	0	0	0	0
0	0	13	6	0	0	0	0	0	0	0	0	0	0	0	0	0	0	0	0	0	0	0	0	0	0	0	0	0	0	0	0	0	0	0	0	0	0	0	0	0
0	0	7	6	0	0	0	0	0	0	0	0	0	0	0	0	0	0	0	0	0	0	0	0	0	0	0	0	0	0	0	0	0	0	0	0	0	0	0	0	0
1	0	45	6	0	0	0	0	0	0	0	0	0	0	0	0	0	0	0	0	0	0	0	0	0	0	0	0	0	0	0	0	0	0	0	0	0	0	0	0	0
0	0	46	6	0	0	0	0	0	0	0	0	0	0	0	0	0	0	0	0	0	0	0	0	0	0	0	0	0	0	0	0	0	0	0	0	0	0	0	0	0
0	0	46	6	0	0	0	0	0	0	0	0	0	0	0	0	0	0	0	0	0	0	0	0	0	0	0	0	0	0	0	0	0	0	0	0	0	0	0	0	0
1	0	5	6		0	0	99	99	99	99	99	99	0	0	0	0	0	0	0	0	0	0	0	0	1	0	0	0	0	0	0	0	0	0	0	0	0	0	0	0
0	0	9	6	0	0	0	0	0	0	0	0	0	0	0	0	0	0	0	0	0	0	0	0	0	0	0	0	0	0	0	0	0	0	0	0	0	0	0	0	0
0	0	4	6	0	0	0	0	0	0	0	0	0	0	0	0	0	0	0	0	0	0	0	0	0	0	0	0	0	0	0	0	0	0	0	0	0	0	0	0	0
1	0	2	6		0	0	99	99	99	99	99	99	0	0	1	0	0	0	0	0	0	0	0	0	0	0	0	0	0	0	0	0	0	0	0	0	0	0	0	0
0	0	7	6	0	0	0	0	0	0	0	0	0	0	0	0	0	0	0	0	0	0	0	0	0	0	0	0	0	0	0	0	0	0	0	0	0	0	0	0	0
0	0	6	6	0	0	0	0	0	0	0	0	0	0	0	0	0	0	0	0	0	0	0	0	0	0	0	0	0	0	0	0	0	0	0	0	0	0	0	0	0
1	1	12	6	0	0	0	0	0	0	0	0	0	0	0	1	0	0	0	0	0	0	0	0	0	1	0	0	0	1	0	0	0	0	0	0	0	0	0	0	1
0	1	9	6	0	0	0	0	0	0	0	0	0	0	0	0	0	0	0	0	0	0	0	0	0	0	0	0	0	0	0	0	0	0	0	0	0	0	0	0	0
1	1	65	6	0	0	0	0	0	0	0	0	0	0	0	1	0	0	0	1	1	0	0	0	0	1	0	0	0	0	0	0	0	0	0	0	0	0	0	0	0
0	1	70	6	0	0	0	0	0	0	0	0	0	0	0	1	1	0	1	1	1	0	0	0	0	0	1	0	0	0	0	0	0	0	1	1	0	1	0	1	0
0	1	61	6	0	0	0	0	0	0	0	0	0	0	0	0	0	0	0	0	0	0	0	0	0	0	0	0	0	0	0	0	0	0	0	0	0	0	0	0	0
1	1	42	6	0	0	0	0	0	0	0	0	0	0	0	0	0	0	0	0	1	0	0	0	0	1	1	0	0	0	0	0	0	0	0	0	0	0	0	0	1
0	1	40	6	0	0	0	0	0	0	0	0	0	0	0	0	0	0	0	0	0	0	0	0	0	0	0	0	0	0	0	0	0	0	0	0	0	0	0	0	0
0	1	34	6	0	0	0	0	0	0	0	0	0	0	0	0	0	0	0	0	0	0	0	0	0	0	0	0	0	0	0	0	0	0	0	0	0	0	0	0	0
1	1	33	6	0	0	0	0	0	0	0	0	0	0	0	0	0	0	0	1	1	0	0	0	0	1	0	0	0	0	0	0	0	0	0	0	0	0	0	0	0
0	1	28	6	0	0	0	0	0	0	0	0	0	0	0	0	0	0	0	0	0	0	0	0	0	0	0	0	0	0	0	0	0	0	0	0	0	0	0	0	0
0	1	33	6	0	0	0	0	1	1	0	0	0	1	1	0	0	0	0	0	0	0	0	0	0	0	0	0	0	0	0	0	0	0	0	0	0	0	0	0	0
1	0	10	9	0	0	0	0	0	0	0	0	0	0	0	1	1	0	1	1	1	0	0	0	0	0	1	0	0	0	0	0	0	0	1	1	0	1	0	1	0
0	0	14	9	0	0	0	0	0	0	0	0	0	0	0	0	0	0	0	0	0	0	0	0	0	0	0	0	0	0	0	0	0	0	0	0	0	0	0	0	0
0	0	13	9	0	0	0	0	0	0	0	0	0	0	0	0	0	0	0	0	0	0	0	0	0	0	0	0	0	0	0	0	0	0	0	0	0	0	0	0	0
1	1	58	9		0	0	99	99	99	99	99	99	0	0	0	0	0	0	0	0	0	0	0	0	0	0	0	0	0	0	0	0	0	0	0	0	0	0	0	0
0	1	66	9	0	0	0	0	0	0	0	0	0	0	0	0	0	0	0	0	0	0	0	0	0	0	0	0	0	0	0	0	0	0	0	0	0	0	0	0	0
0	1	66	9	0	0	0	0	0	0	0	0	0	0	0	0	0	0	0	0	0	0	0	0	0	0	0	0	0	0	0	0	0	0	0	0	0	0	0	0	0
1	0	69	6		0	0	99	99	99	99	99	99	0	0	0	1	0	1	1	0	0	0	0	0	1	0	0	0	0	0	0	0	0	0	0	0	0	0	0	0
0	0	68	6	0	0	0	0	0	0	0	0	0	0	0	0	0	0	0	0	0	0	0	0	0	0	0	0	0	0	0	0	0	0	0	0	0	0	0	0	0
0	0	67	6	0	0	0	0	0	0	0	0	0	0	0	0	0	0	0	0	0	0	0	0	0	0	0	0	0	0	0	0	0	0	0	0	0	0	0	0	0

## Sheet: Data Clinical Characteristics
OCULOMOTOR DYSFUNCTION	FACIAL PARESIS	BULBAR DYSFUNCTION	UPPER LIMB WEAKNESS	LOWER LIMB WEAKNESS	HYPOTONIA	DIZZINESS	ATAXIA	LOWER BACK PAIN	RESPIRATORY DISTRESS	SENSORY ALTERATIONS	PALPITATIONS	LOW BLOOD PRESSURE	IV IMMUNOGLOBULIN	PLASMAPHERESIS	MECHANICAL VENTILATION	NOSOCOMIAL PNEUMONIA	ICU MANAGEMENT	MORTALITY	LATENCY (DAYS)	HOSPITAL (DAYS)	MRC (ADMISSION)	MRC (DISCHARGE)	GBS DISABILITY SCORE (ADMISSION)	GBS DISABILITY SCORE (DISCHARGE)	MODIFIED RANKIN SCALE (DISCHARGE)	MODIFIED RANKIN SCALE (DISCHARGE)
1	1	0	0	1	1	1	1	1	1	1	0	0	1	0	0	0	0	0	8	20	24	24	4	4	4	4
1	1	0	1	1	1	0	0	0	0	1	0	0	1	0	0	0	1	0	1	9	0	24	4	4	5	5
1	1	0	1	1	0	0	0	1	0	0	0	0	1	0	0	0	0	0	13	4	42	48	4	2	4	2
1	1	0	1	1	0	0	0	0	0	1	0	0	0	0	0	0	0	0	5		40	21	3	4	4	4
0	1	0	1	1	0	0	1	0	1	1	0	0	1	0	0	0	0	0	1	7	18	42	4	3	4	2
0	1	0	1	1	0	0	1	0	0	1	0	0	1	0	0	0	0	0	1	44	48	48	4	1	4	1
0	0	0	1	1	0	0	0	0	0	1	0	0	0	0	0	0	0	0	0	2	53	56	3	1	3	2
1	1	1	1	1	0	0	1	0	0	1	0	0	1	0	0	0	0	0	1	12	36	48	4	2	4	2
0	0	0	1	1	1	0	0	0	0	1	0	0	1	0	0	0	0	0	1	15
1	1	1	1	1	0	0	0	0	0	1	0	0	1	0	0	0	0	1	1	10	42	54	4	2	4	2
0	0	0	1	1	1	0	0	0	0	0	0	0	1	0	0	0	0	0	0		28	28	4	4	4	4
0	1	1	1	1	1	0	0	0	1	0	0	0	1	0	1	0	1	0	8	23	18	20	5	4	5	4
0	1	0	1	1	1	0	0	0	1	1	0	0	0	0	0	0	1	0	1	4	16	30	4	3	4	3
1	1	1	1	1	1	0	0	0	1	0	0	0	0	0	1	0	0	1	8	2	24	0	5	6	5	6
0	0	0	0	1	1	0	0	0	0	0	0	0	1	0	1	0	0	0	1		0	0	5	4	5	4
0	0	0	0	0	0	1	1	0	0	1	0	0	0	0	0	0	0	0	1		48	48	3	3	3	3
0	0	0	0	1	0	0	0	0	0	1	0	0	0	0	0	0	0	0	0	21	34	36	4	4	4	4
0	1	0	1	1	0	0	1	0	0	1	0	0	1	0	0	0	0	1	15	3	34	34	3	3	3	3
1	1	0	1	1	1	0	0	0	0	0	0	0	1	0	0	0	0	0	1	6	12	12	4	4	5	5
0	0	0	0	1	0	0	0	0	1	0	0	0	0	0	0	0	0	0	1	2	60	60	1	1	1	1
0	0	0	0	1	0	0	0	0	1	0	1	0	1	0	0	0	0	0	16	2	42	42	4	3	4	3
0	1	0	1	1	0	0	0	0	1	1	0	0	0	0	0	0	0	0	24	7	36	36	4	3	5	4
0	1	0	0	1	1	0	0	0	0	0	0	0	0	0	0	0	0	0	1	7	48	48	4	4	4	4
0	0	0	0	1	0	0	0	0	0	0	0	0	1	0	0	0	0	0	1		36		4	3	4	3
0	0	0	1	1	0	0	1	0	1	0	1	0	1	0	0	0	0	0	7		2		4	4	4	4
0	0	1	1	1	0	0	1	0	0	0	0	0	1	0	0	0	0	0	13		48		4	3	4	3
0	1	0	1	1	1	0	0	0	0	1	0	0	1	0	0	0	0	0	2	6	24	48	4	3	5	3
1	1	1	1	1	1	0	0	0	1	1	0	1	0	0	1	0	0	0	12		18		4	4	4	4
0	0	0	1	1	1	1	1	0	0	0	0	0	1	0	0	0	0	0	1		6		4	4	4	4
0	0	1	1	1	0	0	0	0	0	0	0	0	1	0	0	0	0	0	3	10	42	42	4	3	4	3
0	0	0	1	1	0	0	0	0	1	1	0	0	1	0	1	0	1	0			52	52	4	6	4	6
0	0	0	1	1	0	0	0	0	0	1	0	0	1	0	0	0	0	0	0	7	44	36	4	3	4	3
0	1	0	1	1	1	0	1	0	0	0	0	0	1	0	0	0	0	0	1		0	0	4	4	4	4
0	0	0	1	1	0	0	0	0	0	1	0	0	1	0	0	0	0	0	1		39		4	3	4	3
0	0	0	0	1	1	0	0	0	0	1	0	0	0	0	0	0	0	0	19		36	60	4	3	4	3
1	0	0	1	1	0	0	1	0	0	1	0	0	1	0	0	0	0	0	1	5	48	60	4	3	5	3
0	0	0	1	1	0	0	0	0	0	1	0	0	1	0	0	0	0	0	2	9	48	48	3	3	3	3
0	1	0	1	1	0	0	0	0	1	1	0	0	1	0	0	0	0	0	5	7	56	56	4	3	5	4
0	0	0	1	1	0	0	1	0	1	0	0	0	1	0	1	0	1	0	0		12	12	5	4	5	4
0	0	0	1	1	1	0	1	0	0	1	0	1	1	0	0	0	0	0	2	11	48		4	3	5	3
1	1	0	1	1	0	0	0	0	0	0	0	0	1	0	0	0	0	0	15		48	48	4	4	4	4
0	0	0	0	1	1	0	0	0	0	1	0	0	1	0	0	0	0	0	9	7	42	60	4	3	4	3
0	0	0	1	1	0	0	1	0	0	1	0	0	1	0	0	0	0	0	4	12	30	60	4	3	4	3
0	0	0	0	1	0	0	1	0	0	0	0	0	1	0	0	0	0	0	6		54	54	3	3	3	3
0	0	0	1	1	1	0	0	0	1	1	0	0	1	0	0	0	0	0	34	9	48	60	4	3	4	3
0	0	0	1	1	0	0	1	0	1	1	0	0	1	0	1	0	1	1	3	21	48	48	5	4	5	4
0	0	0	0	1	0	0	0	0	0	1	0	0	1	0	0	0	0	0	1		22	36	4	2	4	2
0	0	0	1	1	1	1	1	0	1	0	0	0	1	0	1	0	1	0	9		0	10	5	4	5	4
0	0	0	1	1	0	0	0	0	0	0	0	0	1	0	0	0	0	0	1	8	40	42	4	3	4	3
0	0	0	1	1	1	0	0	0	0	0	0	0	1	0	0	0	0	0	12	7	14	14	4	4	4	4
0	0	0	1	1	1	0	0	0	0	1	0	0	1	0	0	0	0	0	1	6	58		1	4	1	4
0	0	0	1	1	1	0	0	0	0	1	0	0	0	0	0	0	0	0		3	50	55	4	3	4	4
0	1	0	1	1	0	0	0	0	0	0	0	0	0	0	0	0	0	0	3	5	57	57	2	2	2	2
0	0	1	1	1	1	0	1	0	0	0	0	0	1	0	1	0	1	0			12		5		5
0	0	0	0	0	1	0	0	0	0	0	0	0	1	0	0	0	0	0	1	5	44	46	2	2	3	3
0	0	1	0	0	1	0	0	0	0	0	0	0	1	0	1	0	1	0	11		4		5	4	4	4
1	1	0	1	1	1	0	1	0	1	1	0	0	1	0	0	0	0	0	7	12	24	24	4	3	4	3
1	1	1	1	1	1	0	0	0	0	0	0	0	1	0	1	0	1	0	0	21	30	28	5	4	5	5
0	0	1	1	1	1	0	0	0	1	0	0	0	1	0	1	0	1	0	6	63	30	28	5	4	5	4
0	0	1	1	0	1	0	0	0	0	0	0	0	1	0	0	0	0	0	4	6	36	60	4	1	4	1
0	0	0	1	1	1	0	0	0	0	0	0	0	1	0	0	0	0	0	1	20	30	30	4	1	4	1
0	0	0	1	0	0	0	0	0	0	0	0	0	1	0	0	0	0	0	11	35
0	0	0	1	1	1	0	0	0	0	0	0	0	1	0	0	0	0	0	5	15	30	54	4	2	4	2
0	0	0	1	1	0	0	1	0	0	0	0	0	1	0	0	0	0	0		6	60	60	2	1	2	1
0	0	0	1	1	0	0	0	0	0	0	0	0	1	0	0	0	0	0	2	6	24	18	4	4	4	4
0	0	0	1	1	1	0	0	0	0	0	0	0	1	0	0	0	1	0	3	5	30	60	4	3	4	3
1	0	0	1	1	0	0	0	0	0	1	0	0	1	0	0	0	0	0	7	8	36	48	3	3	3	3
1	1	1	0	0	0	0	0	0	0	0	0	0	1	0	0	0	0	0	6	6	60	60	0	0	0	0
0	0	0	1	0	1	0	0	0	0	0	0	0	1	0	0	0	0	0	1	16	36	36	4	4	4	4
0	0	1	0	1	1	0	1	0	0	1	0	0	1	0	0	0	0	0	1	10	38	42	4	4	5	4
0	0	1	1	1	1	0	0	0	0	0	0	0	1	0	1	0	1	0	1	30	4	48	5	1	5	1
0	0	0	1	1	0	0	0	0	0	0	0	0	1	0	0	0	0	0	4	5	56	56	3	2	3	2
0	0	1	1	1	1	0	0	0	0	0	0	0	1	0	1	1	0	0	1	27	0	16	5	5	5	5
0	0	0	1	1	0	0	0	0	1	1	0	0	1	0	1	1	1	0	2	18	0	0	5	4	5	4
0	0	1	1	1	1	0	0	0	0	0	0	0	1	0	0	0	0	0	6	7	36	36	4	4	5	5
0	0	0	1	0	0	0	0	0	0	0	0	0	1	0	0	0	0	0	24	7	24	36	4	3	4	3
0	0	0	0	1	0	0	0	0	0	0	0	0	1	0	0	0	0	0	3	18	36	36	4	4	4	4
0	0	1	1	1	0	0	0	0	0	1	0	0	1	0	0	0	0	0		8	42	48	3	2	3	3
1	1	0	0	1	1	0	0	0	0	0	0	0	0	1	0	0	0	0		16
0	0	0	0	1	0	0	0	0	0	0	0	0	0	0	0	0	0	0	1	22			4	3	4	3
0	1	0	0	1	1	0	0	0	0	0	0	0	1	0	0	0	0	0	2	12
1	0	1	1	1	0	0	0	0	0	0	0	0	1	0	0	0	0	0	1	8
1	1	0	0	1	1	0	0	0	0	0	0	0	1	1	0	0	0	0	1
0	0	0	1	1	0	0	0	0	0	0	0	0	0	0	0	0	0	0			22	22	4	4	4	4
0	0	0	1	1	1	0	0	1	1	0	0	0	1	0	1	0	1	0	0	12	42	42	5	4	4	4
0	0	0	1	1	0	0	0	0	0	0	0	0	1	0	0	0	0	0	11				4	4
0	1	1	1	1	1	0	0	0	0	0	0	0	1	0	0	0	0	0	0
0	0	0	1	1	1	0	0	0	0	0	0	0	1	0	0	0	0	0	10
0	0	0	1	1	0	0	0	0	0	0	0	0	1	0	0	0	0	0	4
0	0	0	1	1	0	0	0	0	0	0	0	0	1	0	0	0	0	0	27
1	0	0	0	1	0	0	0	0	0	0	0	0	1	0	0	0	0	0	10
0	1	1	1	1	1	0	0	0	0	0	0	0	1	0	1	0	1	0	19
0	1	0	1	1	0	0	0	0	0	0	0	0	1	0	0	0	0	0	10
0	1	0	1	1	1	0	0	0	0	0	0	0	1	0	0	0	0	0	6
0	0	0	0	1	0	0	0	0	0	1	0	0	1	0	0	0	0	0	14	14	54	60	3	1	3	1
0	1	0	1	1	0	0	0	0	0	0	0	0	1	0	0	0	0	0		12	0	21	4	4	5	4
0	0	0	1	1	0	0	0	0	0	0	0	0	1	0	0	0	0	0	2	7

## Sheet: Data Pre Clinical Symptoms 
CASE_CONTROL	SEX	age	ZIKA	DENGUE	FEVER	COUGH	HEADACHE	MALAISE	SORE THROAT	DIARRHOEA	ABDOMINAL PAIN	NAUSEA	VOMITING	RASH	PRURITUS	ARTHRALGIAS	MYALGIAS	CONJUNCTIVAL HYPEREMIA	RETRO-OCULAR PAIN	ARI	ADD
1	1	50	1	0	1	0	1	1	1	0	1	0	0	1	1	1	1	1	1	1	0
0	1	55	0	0	0	0	0	0	0	0	0	0	0	0	0	0	0	0	0	0	0
0	1	46	0	0	1	0	1	0	0	0	0	0	0	1	1	1	1	1	1	0	0
1	1	35	0	0	0	0	0	0	0	1	0	0	0	0	0	0	0	0	0	0	1
0	1	31	0		0	0	0	0	0	0	0	0	0	0	0	0	0	0	0	0	0
0	1	34	0		0	0	0	0	0	0	0	0	0	0	0	1	1	0	0	0	0
1	1	52	0	0	0	0	1	1	0	0	0	0	0	1	0	1	1	1	0	0	0
0	1	53	0	0	0	0	0	0	0	0	0	0	1	0	0	0	0	0	0	0	0
1	0	51	1		1	0	1	1	0	0	0	0	0	1	1	1	1	1	1	0	0
0	0	67	0	0	0	0	0	0	0	0	0	0	0	0	0	0	0	0	0	0	0
0	0	53	0	0	0	0	0	0	0	0	0	0	0	0	0	0	0	0	0	0	0
1	0	52	0	0	1	0	1	1	0	0	0	0	0	1	0	1	1	1	0	0	0
0	0	55	0	0	0	0	0	0	0	0	0	0	0	0	0	0	0	0	0	0	0
1	1	59	0		1	0	1	0	0	0	0	0	0	1	1	1	1	1	1	0	0
0	1	58	0	0	0	0	0	0	0	0	0	0	0	0	0	0	0	0	0	0	0
1	0	57	0	0	0	0	1	1	0	1	1	0	0	1	1	1	1	1	1	99	99
0	0	59	0	0	0	0	0	0	0	0	0	0	0	0	0	0	1	0	0	0	0
0	0	60	0		0	0	0	0	0	0	0	0	0	0	0	0	0	0	0	0	0
1	1	33	0	0	1	0	1	0	0	0	0	0	0	1	1	1	1	1	0	0	0
0	1	37	0	0	0	0	0	0	0	0	0	0	0	0	0	0	0	0	0	0	0
1	0	29	0	0	1	0	1	1	0	0	0	0	0	1	1	0	0	1	0	0	0
0	0	30	0	0	0	0	0	1	0	0	1	1	0	1	1	0	0	0	0	0	0
0	0	29	1	0	0	1	1	1	0	0	0	0	0	0	0	0	0	0	0	1	0
1	0	52	0	0	0	0	1	0	0	0	0	0	0	1	1	1	1	1	0	0	0
0	0	52	0	0	0	0	0	0	0	0	0	0	0	0	0	0	0	0	0	0	0
0	0	51	0	0	1	0	1	1	1	0	0	0	0	0	0	0	0	0	0	1	0
1	0	33	0	0	0	0	0	0	0	0	0	0	0	0	0	0	0	0	0	1	99
0	0	32	0	0	0	0	0	0	0	0	1	0	0	0	0	0	0	0	0	1	0
0	0	32	0	0	0	0	1	0	0	0	0	0	0	0	1	1	0	0	0	0	0
1	1	53	1		1	0	1	1	1	0	0	0	0	0	0	1	1	1	0	0	0
0	1	57	0	0	0	0	0	0	0	0	0	0	0	0	0	0	0	0	0	0	0
0	1	52	0	0	0	0	0	0	0	0	0	0	0	0	0	0	0	0	0	0	0
1	1	34	0	0	0	0	1	1	1	0	0	0	0	0	0	0	0	0	0	1	0
0	1	33	0	0	0	0	0	0	0	0	0	0	0	0	0	0	0	0	0	0	0
0	1	31	0	0	0	0	0	0	0	0	0	0	0	0	0	0	0	0	0	0	0
1	0	74	1	0	0	0	0	0	0	0	0	0	0	1	1	0	0	0	0	0	0
0	0	73	0	0	0	0	0	0	0	0	0	0	0	0	0	0	0	0	0	99	99
0	0	69	0	0	0	0	0	0	0	0	0	0	0	0	0	0	0	0	0	0	0
1	1	57	0		1	1	1	1	0	0	0	0	0	1	1	1	1	0	0	1	99
0	1	50	0	0	0	0	0	0	0	0	0	0	0	0	0	0	0	0	0	0	0
1	1	53	0	0	0	0	1	0	0	0	0	1	1	0	0	1	1	0	1	99	99
0	1	54	0	0	0	0	1	0	0	0	0	0	0	0	0	0	0	0	0	0	0
0	1	58	0	0	1	0	0	0	0	0	0	0	0	0	0	0	0	0	0	1	0
1	0	15	0	0	0	0	1	0	0	1	0	0	0	0	0	0	0	1	0	0	0
0	0	19	0	0	0	0	0	0	0	0	1	0	0	0	0	0	0	0	0	0	0
1	1	39	0		1	0	1	0	0	0	0	0	0	0	0	0	0	1	0	0	0
0	1	37	0	0	0	0	0	0	0	0	0	0	0	0	0	0	0	0	0	0	0
0	1	41	0	0	0	0	0	0	0	0	0	0	0	0	0	0	0	0	0	0	0
1	0	75	1	0	1	0	1	0	0	0	0	0	0	0	0	0	0	0	0	0	0
0	0	79	0	0	0	0	0	0	0	0	0	0	0	0	0	0	1	0	0	0	0
0	0	70	0	0	0	0	0	1	0	0	0	0	0	0	0	1	0	0	0	0	0
1	1	19	0	0	1	0	0	0	0	0	0	0	0	0	0	1	0	0	0	1	0
0	1	20	0	0	1	0	0	1	0	0	0	0	0	0	0	0	1	0	0	0	0
0	1	23	0	0	0	0	0	0	0	0	0	0	0	0	0	0	0	0	0	0	0
1	1	61	0	0	0	0	0	0	0	1	0	0	1	0	0	0	0	0	0	0	1
0	1	64	0	0	0	0	1	1	0	0	1	1	0	0	0	0	0	0	0	0	0
0	1	58	0	0	1	0	0	1	0	0	0	0	0	0	0	0	1	0	0	0	0
1	1	55	0	0	1	0	1	1	0	0	0	0	0	1	0	1	1	0	0	0	0
0	1	51	0	0	1	0	0	0	0	1	1	0	0	0	0	0	0	0	0	0	1
0	1	57	0	0	0	0	0	0	0	0	0	0	0	0	0	0	0	0	0	0	0
1	1	51	0	1	1	0	1	1	1	0	0	0	0	0	0	1	1	0	0	0	0
0	1	48	0	0	0	0	0	0	0	0	0	0	0	0	0	0	0	0	0	0	0
0	1	56	0	0	0	0	0	0	0	0	0	0	0	0	0	0	0	0	0	0	0
1	1	70	0		0	0	0	0	0	0	0	0	0	0	0	0	0	0	0	0	0
0	1	74	0	0	0	1	0	0	1	0	1	0	0	0	0	0	0	0	0	1	0
0	1	73	0	0	0	0	0	0	0	0	1	0	0	0	0	0	0	0	0	0	0
1	1	39	0	0	1	1	1	1	0	1	1	0	0	0	0	0	0	0	0	1	1
0	1	36	0	0	0	1	0	0	0	0	0	0	0	0	0	0	0	0	0	0	0
0	1	35	0	0	0	0	0	0	0	0	0	0	0	0	0	0	0	0	0	0	0
1	1	38	0	0	1	1	1	1	1	1	1	1	1	0	0	0	0	0	0	1	1
0	1	42	0	0	0	0	0	0	0	0	0	0	0	0	0	0	0	0	0	0	0
0	1	43	0	0	0	0	0	0	0	0	0	0	0	0	0	0	0	0	0	0	0
1	0	30	0	0	1	0	1	1	0	0	0	0	0	1	1	1	1	0	0	0	0
0	0	28	0	0	0	0	0	0	0	0	1	0	0	0	0	0	0	0	0	0	0
0	0	35	0	0	0	0	0	0	0	0	1	0	0	0	0	0	0	0	0	0	0
1	0	48	0	0	1	0	0	0	0	0	0	0	0	0	0	0	0	0	0	0	0
0	0	44	0	0	0	0	0	0	0	0	0	0	0	0	0	0	0	0	0	0	0
0	0	48	0	0	1	1	1	1	1	0	0	0	0	0	0	1	1	0	0	1	0
1	0	34	0	0	0	0	0	1	0	0	0	0	0	0	0	0	0	0	0	0	0
0	0	38	0	0	0	1	1	0	0	0	0	0	0	0	0	0	0	0	0	0	0
1	0	56	0	0	1	0	1	1	0	0	0	0	0	0	0	1	1	0	0	0	0
0	0	54	0	0	0	0	0	0	0	0	0	0	0	0	0	0	0	0	0	0	99
1	1	15	0	0	1	0	1	1	0	0	0	0	0	1	0	1	1	0	0	0	0
0	1	15	0	0	1	1	1	0	0	0	0	0	0	0	0	0	0	0	0	0	0
0	1	12	0	0	0	0	0	0	0	0	0	0	0	0	0	0	0	0	0	0	0
1	1	62	0	0	0	0	1	1	0	0	0	0	0	0	0	1	1	0	0	0	0
0	1	57	0	0	0	0	0	0	0	0	0	0	0	0	0	0	0	0	0	0	0
0	1	57	0	0	0	0	0	0	0	0	0	0	0	0	0	0	0	0	0	0	0
1	0	54	0	0	0	1	0	0	0	0	0	0	0	0	1	0	0	0	0	0	0
0	0	49	0	0	1	0	1	0	1	1	0	1	1	0	0	0	0	0	0	0	0
0	0	54	0	0	1	0	0	0	0	1	0	0	1	0	0	0	0	0	0	0	0
1	1	4	0	0	1	0	0	1	0	1	1	1	0	0	0	0	0	0	0	0	1
0	1	8	0	0	0	0	0	0	0	0	0	0	0	0	0	0	0	0	0	0	0
0	1	8	0		0	0	0	0	0	0	0	0	0	0	0	0	0	0	0	0	0
1	0	28	0	0	1	1	1	0	1	0	0	0	0	0	0	0	0	0	0	0	99
0	0	23	0	0	0	0	0	0	0	0	0	0	0	0	0	0	0	0	0	0	0
0	0	27	0	0	0	0	0	0	0	0	0	0	0	0	0	0	0	0	0	0	0
1	1	33	0	1	1	0	1	0	0	0	0	0	0	1	0	1	1	0	0	0	99
0	1	32	0	0	0	0	0	0	0	0	0	0	0	0	0	0	0	0	0	0	0
0	1	33	0	0	0	0	0	0	0	0	0	0	0	0	0	0	0	0	0	0	0
1	1	36	0	0	1	0	1	1	0	0	0	1	0	0	0	1	1	0	1	99	99
0	1	33	0	0	0	0	0	0	0	0	1	0	0	0	0	0	0	0	0	0	0
0	1	39	0	0	0	0	0	0	0	0	0	0	0	0	0	0	0	0	0	0	0
1	1	23	0	0	0	0	1	1	0	0	0	0	0	1	0	1	1	0	0	0	0
0	1	27	0	0	0	0	0	0	0	0	0	0	0	0	0	0	0	0	0	0	0
0	1	20	0	0	0	0	0	0	0	0	0	0	0	0	0	0	0	0	0	0	0
1	1	3	0	0	0	0	0	0	0	0	0	0	0	0	0	0	0	0	0	0	0
0	1	1	0	0	0	1	0	1	0	0	0	0	0	0	0	0	0	0	0	0	0
0	1	6	0	0	0	0	0	0	0	0	1	0	0	0	0	0	0	0	0	0	0
1	1	54	0	1	0	0	0	0	0	0	1	0	0	0	0	0	0	0	0	0	0
0	1	54	0	0	0	0	0	0	0	0	0	0	0	0	0	0	0	0	0	0	0
0	1	51	0	0	0	0	0	0	0	0	0	0	0	0	0	0	0	0	0	0	0
1	0	25	0	0	0	0	0	0	0	1	0	0	0	0	0	0	0	0	0	0	0
0	0	25	0	0	0	0	1	1	0	1	1	1	0	0	0	0	0	0	0	99	99
0	0	26	0	0	1	0	0	1	1	1	1	0	1	0	0	1	1	0	0	99	99
1	1	28	0	0	1	0	0	1	0	1	1	0	0	1	0	1	1	0	0	0	0
0	1	24	0	0	0	0	0	0	0	0	0	0	0	0	0	0	0	0	0	0	0
0	1	30	0	0	0	0	0	0	0	0	0	0	0	0	0	0	0	0	0	0	0
1	1	40	0	0	1	0	1	1	0	0	0	0	0	1	0	1	1	0	0	0	0
0	1	35	0	0	0	1	0	0	0	0	0	0	0	0	0	0	0	0	0	0	0
0	1	37	0	0	0	0	0	0	0	0	0	0	0	0	0	0	0	0	0	0	0
1	1	24	0	0	1	0	1	1	0	1	1	1	1	0	0	1	1	0	0	99	99
0	1	29	0	0	0	0	0	0	0	0	0	0	0	0	0	0	0	0	0	99	99
0	1	29	0	0	0	0	0	0	0	0	0	0	0	0	0	0	0	0	0	99	99
1	0	60	0	0	1	0	1	1	0	0	0	0	0	1	0	1	1	1	1	0	0
0	0	65	0	0	0	0	0	0	0	0	0	0	0	0	0	0	0	0	0	0	0
0	0	57	0		0	0	0	0	0	0	0	0	0	0	0	0	0	0	0	0	0
1	1	81	0	0	1	0	1	0	0	0	1	1	0	1	0	1	1	0	0	0	1
0	1	84	0	0	0	0	0	0	0	0	0	0	0	0	0	0	0	0	0	0	0
0	1	84	0	0	0	0	0	0	0	0	0	0	0	0	0	0	0	0	0	0	0
1	1	27	0	0	0	0	0	1	0	1	1	0	0	0	0	0	1	0	0	99	99
0	1	31	0	0	0	0	1	0	0	0	0	0	0	0	0	0	0	0	0	99	99
0	1	25	0	0	0	0	1	0	0	1	0	0	0	0	0	0	0	0	0	99	99
1	1	50	0	1	1	0	1	1	0	1	1	1	1	0	0	0	1	0	0	99	99
0	1	46	0	0	1	1	0	0	0	0	0	0	0	0	0	0	0	0	0	99	99
0	1	47	0	0	0	0	0	1	0	1	0	0	0	0	0	1	0	0	0	99	99
1	0	62	0	0	0	0	0	1	0	0	1	1	1	0	0	1	1	0	0	0	0
0	0	58	0	0	0	0	0	0	0	0	0	0	0	0	0	0	0	0	0	0	0
0	0	65	0	0	0	0	0	0	0	0	0	0	0	0	0	1	0	0	0	0	0
1	0	52	0	0	1	0	0	1	0	1	0	0	0	0	0	0	1	0	0	0	1
0	0	49	0	0	0	0	0	0	0	0	0	0	0	0	0	0	0	0	0	0	0
0	0	47	0		0	0	0	0	0	0	0	0	0	0	0	0	0	0	0	0	0
1	1	6	0	0	0	0	1	0	0	0	0	0	0	0	0	0	1	0	0	0	0
0	1	11	0		0	0	0	0	0	0	0	0	0	0	0	0	0	0	0	0	0
0	1	6	0		0	0	0	0	0	0	0	0	0	0	0	0	0	0	0	0	0
1	1	34	0	0	0	0	0	0	0	0	0	0	0	0	0	0	1	0	0	0	0
0	1	33	0	0	0	0	0	0	0	0	0	0	0	0	0	0	0	0	0	0	0
0	1	36	0	0	0	0	0	0	0	0	0	0	0	0	0	0	0	0	0	0	0
1	1	55	0	0	0	1	1	0	1	1	0	0	0	0	0	1	0	0	0	0	0
0	1	54	0	0	0	0	0	0	0	0	0	0	0	0	0	0	0	0	0	0	0
0	1	53	0	0	0	0	0	0	0	0	0	0	0	0	0	0	0	0	0	0	0
1	0	16	0	0	0	0	0	0	1	0	0	0	0	0	0	0	0	0	0	0	0
0	0	21	0	0	0	0	0	0	0	0	0	0	0	0	0	0	0	0	0	0	0
0	0	21	0	0	0	0	0	0	0	0	0	0	0	0	0	0	0	0	0	0	0
1	0	3	0	0	1	0	0	0	1	0	0	0	0	0	0	0	0	0	0	0	0
0	0	5	0		0	0	0	0	0	0	0	0	0	0	0	0	0	0	0	0	0
0	0	2	0		0	0	0	0	0	0	0	0	0	0	0	0	0	0	0	0	0
1	1	41	0	0	0	0	0	0	0	0	1	1	0	0	0	0	0	0	0	99	99
0	1	41	0	0	0	0	0	0	0	0	1	1	0	0	0	0	0	0	0	99	99
0	1	40	0	0	0	0	0	0	0	0	0	0	0	0	0	0	0	0	0	0	0
1	0	32	0	0	0	0	1	1	0	0	0	0	0	0	0	1	1	0	0	0	0
0	0	29	0	0	0	0	0	0	0	0	0	0	0	0	0	0	0	0	0	0	0
0	0	29	0	0	0	0	0	0	0	0	0	0	0	0	0	0	0	0	0	0	0
1	0	14	0	0	0	0	1	1	0	1	0	0	0	0	0	1	1	0	0	0	0
0	0	19	0	0	0	0	0	0	0	0	0	0	0	0	0	0	0	0	0	0	0
0	0	17	0	0	0	0	0	0	0	0	0	0	0	0	0	0	0	0	0	0	0
1	0	19	0	0	0	1	0	1	0	1	0	0	0	0	0	1	1	0	0	1	1
0	0	24	0	0	0	0	0	0	0	0	0	0	0	0	0	0	0	0	0	0	0
0	0	25	0	0	0	0	0	0	0	0	1	0	1	0	0	0	0	0	0	0	0
1	1	22	0	0	0	1	0	0	0	1	0	0	0	0	0	1	1	0	0	0	0
0	1	26	0	0	0	0	0	0	0	0	0	0	0	0	0	0	0	0	0	0	0
0	1	26	0	0	0	0	0	0	0	0	0	0	0	0	0	0	0	0	0	0	0
1	1	58	1	0	1	0	0	1	0	1	0	0	0	0	0	0	0	0	0	0	0
0	1	51	0	0	0	0	0	0	0	0	0	0	0	0	0	0	0	0	0	0	0
0	1	55	0	0	0	0	0	0	0	0	0	0	1	0	0	0	0	0	0	0	0
1	0	27	0	0	0	0	0	1	0	1	1	0	0	0	0	0	0	0	0	99	99
0	0	27	0	0	0	0	0	0	0	0	0	0	0	0	0	0	0	0	0	0	0
0	0	30	0	0	0	0	0	0	0	0	0	0	0	0	0	0	0	0	0	0	0
1	1	5	0	0	0	0	0	0	0	0	1	0	0	0	0	0	0	0	0	1	0
0	1	2	0	0	0	0	0	0	0	0	0	0	0	0	0	0	0	0	0	0	0
0	1	6	0	0	0	0	0	0	0	0	0	0	0	0	0	0	0	0	0	0	0
1	1	62	0	0	1	0	0	0	0	0	0	0	0	0	0	0	0	0	0	1	0
0	1	55	0	0	0	0	0	0	0	0	0	0	0	0	0	0	0	0	0	0	0
0	1	58	0	0	0	0	0	0	0	0	0	0	0	0	0	0	0	0	0	0	0
1	1	50	0	0	1	0	1	0	0	0	0	0	0	0	0	0	0	0	1	0	0
0	1	50	0	0	0	0	0	0	0	0	0	0	0	0	0	0	0	0	0	0	0
0	1	49	0	0	0	0	0	0	0	0	0	0	0	0	0	0	0	0	0	0	0
1	1	40	0	0	1	0	1	1	0	1	0	0	0	0	0	1	1	0	0	0	0
0	1	47	0	0	0	0	0	0	0	0	0	0	0	0	0	0	0	0	0	0	0
0	1	50	0	0	0	0	0	0	0	0	0	0	0	0	0	0	0	0	0	0	0
1	1	32	0	0	1	0	0	0	0	1	1	0	1	0	0	0	0	0	0	0	1
0	1	25	0	0	1	0	1	0	0	0	0	1	1	0	0	0	0	0	0	0	0
0	1	31	0	0	1	0	0	0	0	0	0	0	0	0	0	0	1	0	0	0	0
1	0	42	0	0	1	0	1	1	0	1	1	0	1	0	0	1	1	1	1	0	0
0	0	52	0	0	0	0	0	0	0	0	0	0	0	0	0	0	0	0	0	0	0
0	0	49	0	0	0	0	0	0	0	0	0	0	0	0	0	0	0	0	0	0	0
1	1	18	0	0	1	1	1	1	0	1	0	1	1	0	0	0	0	1	0	0	0
0	1	26	0	0	0	0	0	0	0	0	0	0	0	0	0	0	0	0	0	0	0
0	1	15	0	0	0	0	1	0	0	0	0	0	0	0	0	0	0	0	0	0	0
1	1	57	1	0	0	0	0	0	0	0	0	0	0	0	0	0	0	0	0	0	0
0	1	51	0	0	0	0	0	0	0	0	0	0	0	0	0	0	0	0	0	0	0
0	1	49	0	0	1	0	1	0	0	0	1	1	1	0	0	1	1	0	1	0	0
1	0	7	0	0	1	0	0	0	0	0	0	0	0	0	0	0	0	0	0	0	0
0	0	12	0	0	0	0	1	0	0	1	0	1	0	0	0	0	0	0	0	0	0
1	0	25	0	0	0	0	1	1	1	0	0	1	1	0	0	1	1	1	1	0	1
0	0	21	0	0	0	0	0	1	0	1	0	0	0	0	0	1	0	0	0	0	0
0	0	24	0	0	0	0	0	0	0	0	0	0	0	0	0	0	0	0	0	0	0
1	1	37	1	0	0	1	0	0	1	1	0	0	0	0	0	0	1	0	1	0	0
0	1	27	0	0	0	0	0	0	0	0	0	0	0	0	0	0	0	0	0	0	0
0	1	40	0	0	1	1	0	1	1	1	0	0	0	0	0	1	0	0	0	0	1
1	0	46	0	0	0	0	0	0	0	1	0	0	0	0	0	0	0	0	0	0	1
0	0	40	0	0	0	0	0	0	0	0	0	0	0	0	0	0	0	0	0	0	0
0	0	44	0	0	0	0	0	0	0	0	0	0	0	0	0	0	0	0	0	0	0
1	1	54	0	0	0	1	0	1	1	1	0	1	0	1	0	1	0	1	0	1	0
0	1	52	0	0	0	0	0	0	0	0	0	0	0	0	0	0	0	0	0	0	0
0	1	60	0	0	0	0	0	0	0	0	0	0	0	0	0	0	0	0	0	0	0
1	1	66	0	0	0	1	0	1	0	0	0	0	0	0	0	1	0	0	0	0	0
0	1	60	0	0	0	0	0	0	0	0	0	0	0	0	0	0	0	0	0	0	0
0	1	62	0	0	0	0	0	0	0	0	0	0	0	0	0	0	0	0	0	0	0
1	1	53	0	0	0	0	0	0	0	1	0	0	0	0	0	0	0	0	0	0	0
0	1	56	0	0	0	0	0	0	0	0	0	0	0	0	0	0	0	0	0	0	0
0	1	58	0	0	1	0	1	0	0	0	0	0	0	0	0	0	0	0	0	1	0
1	1	45	0	0	0	0	0	0	0	0	0	0	0	0	0	0	0	0	0	0	0
0	1	42	0	0	0	0	0	0	0	0	0	0	0	0	0	0	0	0	0	0	0
0	1	49	0	0	0	0	1	0	0	0	0	0	0	0	0	0	0	0	0	0	0
1	0	41	0	0	0	0	0	0	0	0	0	0	0	0	0	0	0	0	0	0	0
0	0	46	0	0	0	0	0	0	0	0	0	0	0	0	0	0	0	0	0	0	0
0	0	46	0	0	0	0	0	0	0	0	0	0	0	0	0	0	0	0	0	0	0
1	1	48	0	0	0	0	1	1	1	0	0	0	0	0	0	0	0	0	0	0	0
0	1	45	0	0	0	0	0	0	0	0	0	0	0	0	0	0	0	0	0	0	0
0	1	47	0	0	0	0	0	0	0	0	0	0	0	0	0	0	0	0	0	0	0
1	1	28	0	0	0	0	0	0	1	1	1	0	0	0	0	0	0	0	0	0	0
0	1	38	0	0	0	0	0	0	0	0	0	0	0	0	0	0	0	0	0	0	0
0	1	26	0	0	0	0	0	0	0	0	0	0	0	0	0	0	0	0	0	0	0
1	1	29	0	0	1	1	1	0	0	0	0	0	0	0	0	0	0	0	0	1	0
0	1	32	0	0	0	0	0	0	0	0	0	0	0	0	0	0	0	0	0	0	0
0	1	34	0	0	0	0	0	0	0	0	0	0	0	0	0	0	0	0	0	0	0
1	0	34	0	0	0	1	1	1	0	0	0	0	0	0	0	0	0	0	0	99	99
0	0	32	0	0	0	0	0	0	0	0	0	0	0	0	0	0	0	0	0	0	0
0	0	39	0	0	0	0	0	0	0	0	0	0	0	0	0	0	0	0	0	0	0
1	1	5	0	0	0	0	0	0	0	0	0	0	0	0	0	0	0	0	0	99	99
0	1	32	0		0	0	0	0	0	0	0	1	0	0	0	0	0	0	0	0	0
0	1	25	0		0	0	0	0	0	0	0	0	0	0	0	0	0	0	0	0	0
1	0	56	0	0	0	0	0	0	0	0	0	0	0	1	1	1	1	0	0	0	0
0	0	54	0	0	0	0	0	0	0	0	0	0	0	0	0	0	0	0	0	0	0
0	0	54	0	0	0	0	0	0	0	0	0	0	0	0	0	0	0	0	0	0	0
1	1	62	0		0	0	0	0	0	1	1	0	0	0	0	0	0	0	0	0	0
0	1	65	0	1	0	0	1	1	0	0	0	0	0	0	0	0	1	0	0	0	0
0	1	52	0	0	0	0	0	0	0	0	0	0	0	0	0	0	0	0	0	0	0
1	0	10	0	0	0	0	0	0	0	0	0	0	0	0	0	0	0	0	0	0	0
0	0	13	0	0	0	0	0	0	0	0	0	0	0	0	0	0	0	0	0	0	0
0	0	7	0	0	0	0	0	0	0	0	0	0	0	0	0	0	0	0	0	0	0
1	0	45	0	0	0	0	0	0	0	0	0	0	0	0	0	0	0	0	0	0	0
0	0	46	0	0	0	0	0	0	0	0	0	0	0	0	0	0	0	0	0	0	0
0	0	46	0	0	0	0	0	0	0	0	0	0	0	0	0	0	0	0	0	0	0
1	0	5	0		0	0	0	0	0	1	0	0	0	0	0	0	0	0	0	99	99
0	0	9	0	0	0	0	0	0	0	0	0	0	0	0	0	0	0	0	0	0	0
0	0	4	0	0	0	0	0	0	0	0	0	0	0	0	0	0	0	0	0	0	0
1	0	2	0		1	0	0	0	0	0	0	0	0	0	0	0	0	0	0	99	99
0	0	7	0	0	0	0	0	0	0	0	0	0	0	0	0	0	0	0	0	0	0
0	0	6	0	0	0	0	0	0	0	0	0	0	0	0	0	0	0	0	0	0	0
1	1	12	0	0	1	0	0	0	0	1	0	0	1	0	0	0	0	0	0	0	1
0	1	9	0	0	0	0	0	0	0	0	0	0	0	0	0	0	0	0	0	0	0
1	1	65	0	0	1	0	1	1	0	1	0	0	0	0	0	0	0	0	0	0	0
0	1	70	0	0	1	1	1	1	0	0	1	0	0	0	0	1	1	1	0	1	0
0	1	61	0	0	0	0	0	0	0	0	0	0	0	0	0	0	0	0	0	0	0
1	1	42	0	0	0	0	0	1	0	1	1	0	0	0	0	0	0	0	0	0	1
0	1	40	0	0	0	0	0	0	0	0	0	0	0	0	0	0	0	0	0	0	0
0	1	34	0	0	0	0	0	0	0	0	0	0	0	0	0	0	0	0	0	0	0
1	1	33	0	0	0	0	1	1	0	1	0	0	0	0	0	0	0	0	0	0	0
0	1	28	0	0	0	0	0	0	0	0	0	0	0	0	0	0	0	0	0	0	0
0	1	33	0	1	0	0	0	0	0	0	0	0	0	0	0	0	0	0	0	0	0
1	0	10	0	0	1	1	1	1	0	0	1	0	0	0	0	1	1	1	0	1	0
0	0	14	0	0	0	0	0	0	0	0	0	0	0	0	0	0	0	0	0	0	0
0	0	13	0	0	0	0	0	0	0	0	0	0	0	0	0	0	0	0	0	0	0
1	1	58	0		0	0	0	0	0	0	0	0	0	0	0	0	0	0	0	0	0
0	1	66	0	0	0	0	0	0	0	0	0	0	0	0	0	0	0	0	0	0	0
0	1	66	0	0	0	0	0	0	0	0	0	0	0	0	0	0	0	0	0	0	0
1	0	69	0		0	1	1	0	0	1	0	0	0	0	0	0	0	0	0	0	0
0	0	68	0	0	0	0	0	0	0	0	0	0	0	0	0	0	0	0	0	0	0
0	0	67	0	0	0	0	0	0	0	0	0	0	0	0	0	0	0	0	0	0	0

## Sheet: Dictionary of Variables
Zika and dengue but not chikungunya are associated with Guillain-Barré syndrome in Mexico: a case-control study
Variable name	Definition	Scale
Cases or Controls	It refers to whether the person in the study is a case or a control	0= Control 1= Case
Age	The age in years of the person in the study	Numeric
State	It is the State of residence of the person in the study	1. Baja California 2. Campeche 3. Chiapas 4. Morelos 5.Nayarit 6. Nuevo León 7. Quintana Roo 8.Tabasco 9. Veracruz
ZIKA_PCR	It´s means the laboratory result for the RT-qPCR technique for Zika in a Blood serum sample.	0. Negative 1. Positive 99. without result
ZIKA_URINE	It´s means the laboratory result for the RT-qPCR technique for Zika in a urine sample	0. Negative 1. Positive 99. without result
ZIKA	It´s means the laboratory result for the RT-qPCR or IgM technique for Zika	0. Negative 1. Positive 99. without result
CHIK_PCR	It´s means the laboratory result for the RT-qPCR technique for Chikunguya in a blood serum sample.	0. Negative 1. Positive 99. without result
CHIK_IGM	It´s means the laboratory result for the IgM technique for Chikunguya in a blood serum sample	0. Negative 1. Positive 99. without result
CHIKUNGUNYA	It´s means the laboratory result for the RT-qPCR or IgM technique for Chikunguya	0. Negative 1. Positive 99. without result
DENV_PCR	It´s means the laboratory result for the RT-qPCR technique for Dengue in a blood serum sample.	0. Negative 1. Positive 99. without result
DENV_IGM	It´s means the laboratory result for the IgM technique for Dengue in a blood serum sample	0. Negative 1. Positive 99. without result
DENGUE	It´s means the laboratory result for the RT-qPCR or IgM technique for Dengue	0. Negative 1. Positive 99. without result
FLAVIVIRUS_(ZIkV_AND_DENV)	It´s means the laboratory result for Zika or Dengue virus by RT-qPCR or IgM technique	0. Negative 1. Positive 99. without result
ARBOVIRUS_(ZIKV_AND/OR_DENV_/OR_CHIKV)	It´s means the laboratory result for Zika or Dengue or Chikungunya virus by RT-qPCR or IgM technique	0. Negative 1. Positive 99. without result
Clinical signs and symptoms	It refers to the presence or absence of the clinical sign or symptom in the cases and non-cases studied	0. Absent 1. Present
IV IMMUNOGLOBULIN	It refers to administration o not of IgIV during hospitalization	0. NO 1. YES
PLASMAPHERESIS	It refers to realization of plasmapheresis or not durin hospitalization	0. NO 1. YES
MECHANICAL VENTILATION	It refers if the patient had to receive mechanical ventilation	0. NO 1. YES
NOSOCOMIAL PNEUMONIA	It refers to the presence of nosocomial pneumonia in patients during hospitalization	0. NO 1. YES
ICU MANAGMENT	It refers if the patient received icu management	0. NO 1. YES
MORTALITY	It refers if the patient died related to SGB complications during hospitalization	0. NO 1. YES
LATENCY (DAYS)	The time in days since the previous infection and the onset of SGB	Numeric, number of days
HOSPITAL (DAYS)	The time in days the patient vas hospitalized	Numeric, number of days
MRC (ADMISSION)	MRC score at the moment of admission	Numeric, score
MRC (DISCHARGE)	MRC score at the moment of discharge	Numeric, score
GBS DISABILITY SCORE (ADMISSION)	GBS disability score at the moment of admission	Numeric, score
GBS DISABILITY SCORE (DISCHARGE)	GBS disability score at the moment of discharge	Numeric, score
MODIFIED RANKING SCALE (ADMISSION)	Modified ranking scale score at the moment of admission	Numeric, score
MODIFIED RANKING SCALE (DISCHARGE)	Modified ranking scale score at the moment of discharge	Numeric, score
FEVER	The patient presented fever (38 o more ° celsus)	0. NO 1. YES
COUGH	The patient presented cough	0. NO 1. YES
HEADACHE	The patient presented headache	0. NO 1. YES
MALAISE	The patient presented malaise	0. NO 1. YES
SORE THROAT	The patient presented sore throat	0. NO 1. YES
DIARRHOEA	The patient presented diarrhoea	0. NO 1. YES
ABDOMINAL PAIN	The patient presented abdominal pain	0. NO 1. YES
NAUSEA	The patient presented nausea	0. NO 1. YES
VOMITING	The patient presented vomiting	0. NO 1. YES
RASH	The patient presented rash	0. NO 1. YES
PRURITUS	The patient presented pruritus	0. NO 1. YES
ARTHRALGIAS	The patient presented arthralgias	0. NO 1. YES
MYALGIAS	The patient presented myalgias	0. NO 1. YES
CONJUNCTIVAL HYPEREMIA	The patient presented conjuntival hyperemia	0. NO 1. YES
RETRO-OCULAR PAIN	The patient presented retro ocular pain	0. NO 1. YES
ARI	The patient presented acute respiratory infections	0. NO 1. YES
ADD	The patient presented acute diarrhoeal diseases	0. NO 1. YES+B22B48B25:C49B18:C49B15:C49B48B25:C49B12:C49
